# Supplementary material for: A restricted dynamic surface self-reconstruction toward high-performance of direct seawater oxidation
Source: Nat Commun. 2024 Mar 20;15:2481. doi: 10.1038/s41467-024-46708-8 (PMC10954752; doi:10.1038/s41467-024-46708-8)
Supplement: Supplementary file 3 — Source data [file 41467_2024_46708_MOESM3_ESM.xlsx]

## Sheet: Fig. 1d
Diameter (nm)	amount
64.2	2
70.6	6
77	9
83.4	13
89.8	15
96.2	21
102.6	17
109	10
115.4	5
121.8	3

## Sheet: Fig.2a
Fig2a
XRD
CC	CC	CoO/CC	CoO/CC	MoO3@CoO/CC	MoO3@CoO/CC
X	Y	X	Y	X	Y
9.3601	1137	9.3601	592	9.3601	1533
9.3836	1160	9.3836	648	9.3836	1512
9.4071	1134	9.4071	637	9.4071	1519
9.4306	1074	9.4306	592	9.4306	1548
9.4541	1109	9.4541	621	9.4541	1528
9.4776	1140	9.4776	608	9.4776	1500
9.5011	1114	9.5011	621	9.5011	1591
9.5246	1071	9.5246	609	9.5246	1457
9.5481	1082	9.5481	667	9.5481	1517
9.5716	1109	9.5716	573	9.5716	1565
9.5952	1109	9.5952	620	9.5952	1489
9.6187	1112	9.6187	618	9.6187	1524
9.6422	1175	9.6422	630	9.6422	1532
9.6657	1064	9.6657	623	9.6657	1546
9.6892	1102	9.6892	580	9.6892	1473
9.7127	1045	9.7127	650	9.7127	1490
9.7362	1060	9.7362	641	9.7362	1468
9.7597	1041	9.7597	647	9.7597	1488
9.7832	994	9.7832	594	9.7832	1503
9.8067	1022	9.8067	637	9.8067	1546
9.8302	1086	9.8302	636	9.8302	1499
9.8537	1040	9.8537	606	9.8537	1553
9.8772	1057	9.8772	650	9.8772	1421
9.9007	1061	9.9007	663	9.9007	1535
9.9242	993	9.9242	614	9.9242	1461
9.9477	1037	9.9477	580	9.9477	1430
9.9712	1032	9.9712	626	9.9712	1427
9.9947	1041	9.9947	652	9.9947	1405
10.0183	1097	10.0183	651	10.0183	1514
10.0418	1055	10.0418	608	10.0418	1511
10.0653	982	10.0653	637	10.0653	1496
10.0888	983	10.0888	662	10.0888	1425
10.1123	994	10.1123	576	10.1123	1474
10.1358	1015	10.1358	636	10.1358	1479
10.1593	1009	10.1593	649	10.1593	1464
10.1828	1033	10.1828	687	10.1828	1452
10.2063	1005	10.2063	690	10.2063	1496
10.2298	1037	10.2298	710	10.2298	1475
10.2533	1067	10.2533	623	10.2533	1442
10.2768	1028	10.2768	642	10.2768	1476
10.3003	1081	10.3003	664	10.3003	1421
10.3238	1093	10.3238	579	10.3238	1478
10.3473	1032	10.3473	584	10.3473	1479
10.3708	972	10.3708	691	10.3708	1509
10.3943	1049	10.3943	643	10.3943	1462
10.4178	1064	10.4178	670	10.4178	1411
10.4413	1052	10.4413	670	10.4413	1470
10.4649	990	10.4649	656	10.4649	1461
10.4884	1030	10.4884	657	10.4884	1504
10.5119	1031	10.5119	650	10.5119	1495
10.5354	984	10.5354	669	10.5354	1442
10.5589	1004	10.5589	678	10.5589	1460
10.5824	1041	10.5824	668	10.5824	1437
10.6059	1040	10.6059	693	10.6059	1429
10.6294	1064	10.6294	664	10.6294	1417
10.6529	1021	10.6529	699	10.6529	1449
10.6764	1053	10.6764	642	10.6764	1469
10.6999	979	10.6999	723	10.6999	1481
10.7234	1031	10.7234	681	10.7234	1479
10.7469	1034	10.7469	672	10.7469	1466
10.7704	1073	10.7704	671	10.7704	1454
10.7939	969	10.7939	641	10.7939	1464
10.8174	966	10.8174	710	10.8174	1474
10.8409	986	10.8409	727	10.8409	1473
10.8644	973	10.8644	694	10.8644	1404
10.8879	937	10.8879	730	10.8879	1399
10.9115	1026	10.9115	726	10.9115	1489
10.935	1052	10.935	748	10.935	1405
10.9585	1001	10.9585	690	10.9585	1406
10.982	1067	10.982	705	10.982	1430
11.0055	1070	11.0055	734	11.0055	1404
11.029	1013	11.029	686	11.029	1403
11.0525	1027	11.0525	699	11.0525	1469
11.076	992	11.076	667	11.076	1427
11.0995	1029	11.0995	713	11.0995	1455
11.123	1002	11.123	723	11.123	1504
11.1465	931	11.1465	706	11.1465	1446
11.17	969	11.17	729	11.17	1416
11.1935	959	11.1935	746	11.1935	1481
11.217	1054	11.217	755	11.217	1501
11.2405	1033	11.2405	747	11.2405	1490
11.264	949	11.264	737	11.264	1406
11.2875	1005	11.2875	758	11.2875	1489
11.311	995	11.311	725	11.311	1428
11.3346	988	11.3346	748	11.3346	1386
11.3581	1003	11.3581	817	11.3581	1452
11.3816	992	11.3816	781	11.3816	1437
11.4051	1006	11.4051	758	11.4051	1412
11.4286	1051	11.4286	729	11.4286	1418
11.4521	996	11.4521	733	11.4521	1494
11.4756	962	11.4756	737	11.4756	1402
11.4991	1015	11.4991	750	11.4991	1429
11.5226	988	11.5226	798	11.5226	1500
11.5461	1011	11.5461	790	11.5461	1408
11.5696	997	11.5696	798	11.5696	1492
11.5931	1059	11.5931	787	11.5931	1392
11.6166	961	11.6166	784	11.6166	1414
11.6401	961	11.6401	766	11.6401	1413
11.6636	1068	11.6636	804	11.6636	1429
11.6871	917	11.6871	837	11.6871	1420
11.7106	1007	11.7106	840	11.7106	1427
11.7341	1033	11.7341	848	11.7341	1437
11.7576	959	11.7576	820	11.7576	1399
11.7812	927	11.7812	756	11.7812	1415
11.8047	996	11.8047	797	11.8047	1460
11.8282	1000	11.8282	824	11.8282	1392
11.8517	1019	11.8517	740	11.8517	1406
11.8752	974	11.8752	806	11.8752	1418
11.8987	999	11.8987	793	11.8987	1436
11.9222	1017	11.9222	867	11.9222	1476
11.9457	991	11.9457	912	11.9457	1446
11.9692	992	11.9692	824	11.9692	1442
11.9927	957	11.9927	816	11.9927	1380
12.0162	972	12.0162	856	12.0162	1437
12.0397	973	12.0397	840	12.0397	1429
12.0632	993	12.0632	806	12.0632	1386
12.0867	1019	12.0867	833	12.0867	1440
12.1102	934	12.1102	828	12.1102	1474
12.1337	1001	12.1337	790	12.1337	1397
12.1572	1030	12.1572	862	12.1572	1390
12.1807	1041	12.1807	849	12.1807	1457
12.2043	987	12.2043	815	12.2043	1425
12.2278	1035	12.2278	862	12.2278	1412
12.2513	1019	12.2513	788	12.2513	1347
12.2748	961	12.2748	836	12.2748	1387
12.2983	1030	12.2983	815	12.2983	1424
12.3218	996	12.3218	851	12.3218	1436
12.3453	1062	12.3453	798	12.3453	1421
12.3688	990	12.3688	849	12.3688	1369
12.3923	993	12.3923	846	12.3923	1404
12.4158	1031	12.4158	845	12.4158	1397
12.4393	1025	12.4393	875	12.4393	1411
12.4628	1011	12.4628	861	12.4628	1401
12.4863	996	12.4863	890	12.4863	1379
12.5098	1005	12.5098	889	12.5098	1411
12.5333	1032	12.5333	884	12.5333	1403
12.5568	1025	12.5568	878	12.5568	1416
12.5803	994	12.5803	880	12.5803	1379
12.6038	987	12.6038	907	12.6038	1368
12.6273	993	12.6273	840	12.6273	1381
12.6509	1022	12.6509	918	12.6509	1380
12.6744	991	12.6744	848	12.6744	1347
12.6979	1060	12.6979	799	12.6979	1383
12.7214	1007	12.7214	869	12.7214	1408
12.7449	949	12.7449	934	12.7449	1346
12.7684	1052	12.7684	847	12.7684	1398
12.7919	983	12.7919	865	12.7919	1396
12.8449	979	12.8449	864	12.8449	1356
12.8389	1049	12.8389	889	12.8389	1428
12.8624	1008	12.8624	881	12.8624	1431
12.8859	968	12.8859	879	12.8859	1390
12.9094	1007	12.9094	925	12.9094	1435
12.9329	1026	12.9329	867	12.9329	1411
12.9564	943	12.9564	878	12.9564	1436
12.9799	915	12.9799	879	12.9799	1429
13.0034	982	13.0034	875	13.0034	1324
13.0269	968	13.0269	857	13.0269	1363
13.0418	970	13.0418	909	13.0418	1386
13.0739	961	13.0739	856	13.0739	1386
13.0975	1005	13.0975	868	13.0975	1352
13.121	932	13.121	878	13.121	1408
13.1445	1020	13.1445	907	13.1445	1355
13.168	960	13.168	903	13.168	1322
13.1915	971	13.1915	860	13.1915	1341
13.215	982	13.215	874	13.215	1390
13.2385	996	13.2385	891	13.2385	1331
13.262	937	13.262	962	13.262	1363
13.2855	981	13.2855	872	13.2855	1326
13.309	949	13.309	875	13.309	1360
13.3325	954	13.3325	887	13.3325	1414
13.356	1006	13.356	890	13.356	1318
13.3795	957	13.3795	837	13.3795	1377
13.403	980	13.403	883	13.403	1359
13.4265	1005	13.4265	925	13.4265	1343
13.45	923	13.45	862	13.45	1396
13.4735	971	13.4735	893	13.4735	1324
13.497	942	13.497	861	13.497	1315
13.5206	978	13.5206	894	13.5206	1373
13.5441	895	13.5441	885	13.5441	1378
13.5676	963	13.5676	871	13.5676	1356
13.5911	1006	13.5911	879	13.5911	1370
13.6146	976	13.6146	874	13.6146	1329
13.6381	974	13.6381	877	13.6381	1323
13.6616	968	13.6616	852	13.6616	1298
13.6851	947	13.6851	937	13.6851	1356
13.7086	989	13.7086	884	13.7086	1372
13.7321	959	13.7321	874	13.7321	1371
13.7556	1002	13.7556	860	13.7556	1313
13.7791	900	13.7791	905	13.7791	1353
13.8026	963	13.8026	847	13.8026	1297
13.8261	921	13.8261	876	13.8261	1353
13.8496	952	13.8496	928	13.8496	1393
13.8731	999	13.8731	895	13.8731	1283
13.8966	977	13.8966	889	13.8966	1331
13.9201	960	13.9201	920	13.9201	1354
13.9436	983	13.9436	895	13.9436	1313
13.9672	897	13.9672	929	13.9672	1334
13.9907	934	13.9907	958	13.9907	1318
14.0142	935	14.0142	833	14.0142	1348
14.0377	976	14.0377	891	14.0377	1384
14.0612	907	14.0612	935	14.0612	1334
14.0847	947	14.0847	911	14.0847	1347
14.1082	911	14.1082	860	14.1082	1314
14.1317	926	14.1317	870	14.1317	1383
14.1552	925	14.1552	929	14.1552	1342
14.1787	940	14.1787	942	14.1787	1348
14.2022	899	14.2022	850	14.2022	1358
14.2257	961	14.2257	918	14.2257	1317
14.2492	939	14.2492	858	14.2492	1310
14.2727	907	14.2727	952	14.2727	1380
14.2962	906	14.2962	941	14.2962	1284
14.3197	904	14.3197	882	14.3197	1291
14.3432	900	14.3432	924	14.3432	1341
14.3667	951	14.3667	845	14.3667	1357
14.3446	948	14.3446	909	14.3446	1356
14.4138	904	14.4138	877	14.4138	1360
14.4373	883	14.4373	893	14.4373	1264
14.4608	892	14.4608	910	14.4608	1352
14.4843	901	14.4843	881	14.4843	1282
14.5078	931	14.5078	865	14.5078	1331
14.5313	891	14.5313	918	14.5313	1336
14.5548	917	14.5548	896	14.5548	1309
14.5783	899	14.5783	936	14.5783	1381
14.6018	919	14.6018	851	14.6018	1304
14.6253	885	14.6253	845	14.6253	1382
14.6488	953	14.6488	867	14.6488	1349
14.6723	855	14.6723	922	14.6723	1372
14.6958	931	14.6958	854	14.6958	1270
14.7193	882	14.7193	892	14.7193	1340
14.7428	945	14.7428	880	14.7428	1358
14.7663	833	14.7663	877	14.7663	1324
14.7898	882	14.7898	872	14.7898	1294
14.8133	909	14.8133	906	14.8133	1289
14.8369	860	14.8369	888	14.8369	1319
14.8604	915	14.8604	875	14.8604	1345
14.8839	915	14.8839	872	14.8839	1305
14.9074	829	14.9074	927	14.9074	1367
14.9309	855	14.9309	895	14.9309	1302
14.9	911	14.9	863	14.9	1354
14.9779	883	14.9779	872	14.9779	1325
15.0014	873	15.0014	843	15.0014	1277
15.0249	902	15.0249	918	15.0249	1332
15.0484	901	15.0484	909	15.0484	1300
15.0719	839	15.0719	907	15.0719	1272
15.0954	863	15.0954	958	15.0954	1266
15.1189	862	15.1189	904	15.1189	1247
15.1424	887	15.1424	889	15.1424	1333
15.1659	921	15.1659	909	15.1659	1315
15.1894	882	15.1894	940	15.1894	1264
15.2129	895	15.2129	913	15.2129	1283
15.2364	838	15.2364	928	15.2364	1278
15.2599	857	15.2599	882	15.2599	1271
15.2257	858	15.2257	895	15.2257	1293
15.307	854	15.307	895	15.307	1300
15.3305	820	15.3305	944	15.3305	1272
15.354	888	15.354	925	15.354	1280
15.3775	898	15.3775	929	15.3775	1246
15.401	821	15.401	832	15.401	1282
15.4245	905	15.4245	903	15.4245	1277
15.448	885	15.448	874	15.448	1309
15.4715	895	15.4715	923	15.4715	1312
15.5364	889	15.5364	850	15.5364	1325
15.5185	856	15.5185	916	15.5185	1260
15.542	876	15.542	947	15.542	1284
15.5655	856	15.5655	931	15.5655	1275
15.589	871	15.589	931	15.589	1285
15.6125	845	15.6125	883	15.6125	1246
15.636	857	15.636	900	15.636	1301
15.6595	848	15.6595	881	15.6595	1289
15.683	862	15.683	919	15.683	1222
15.7066	850	15.7066	896	15.7066	1263
15.7301	863	15.7301	885	15.7301	1297
15.7536	850	15.7536	902	15.7536	1321
15.7771	823	15.7771	894	15.7771	1243
15.8006	836	15.8006	884	15.8006	1260
15.8241	860	15.8241	906	15.8241	1212
15.8476	848	15.8476	887	15.8476	1193
15.8711	856	15.8711	853	15.8711	1288
15.8946	837	15.8946	910	15.8946	1241
15.9181	814	15.9181	906	15.9181	1207
15.9416	833	15.9416	912	15.9416	1285
15.9651	821	15.9651	854	15.9651	1302
15.9886	908	15.9886	881	15.9886	1234
16.0121	782	16.0121	826	16.0121	1267
16.0356	808	16.0356	922	16.0356	1319
16.0591	866	16.0591	859	16.0591	1230
16.0826	834	16.0826	855	16.0826	1289
16.1061	830	16.1061	836	16.1061	1200
16.1296	907	16.1296	930	16.1296	1259
16.1532	850	16.1532	893	16.1532	1230
16.1767	813	16.1767	886	16.1767	1221
16.2002	812	16.2002	929	16.2002	1264
16.2237	797	16.2237	933	16.2237	1260
16.2472	821	16.2472	893	16.2472	1292
16.2707	811	16.2707	864	16.2707	1219
16.2942	779	16.2942	874	16.2942	1257
16.3177	844	16.3177	876	16.3177	1206
16.3412	851	16.3412	872	16.3412	1317
16.3647	836	16.3647	912	16.3647	1218
16.3882	844	16.3882	941	16.3882	1287
16.4117	813	16.4117	905	16.4117	1231
16.4352	816	16.4352	919	16.4352	1267
16.4587	820	16.4587	891	16.4587	1279
16.4822	830	16.4822	947	16.4822	1257
16.5057	854	16.5057	908	16.5057	1224
16.5292	838	16.5292	866	16.5292	1269
16.5527	817	16.5527	851	16.5527	1238
16.5762	799	16.5762	875	16.5762	1258
16.5998	802	16.5998	881	16.5998	1229
16.6233	834	16.6233	888	16.6233	1250
16.6468	803	16.6468	894	16.6468	1259
16.6703	754	16.6703	848	16.6703	1245
16.6938	803	16.6938	874	16.6938	1302
16.7173	767	16.7173	869	16.7173	1244
16.7408	817	16.7408	847	16.7408	1260
16.7643	779	16.7643	884	16.7643	1238
16.7878	805	16.7878	902	16.7878	1210
16.8113	766	16.8113	849	16.8113	1255
16.8348	821	16.8348	916	16.8348	1258
16.8583	813	16.8583	906	16.8583	1237
16.8818	818	16.8818	931	16.8818	1233
16.9053	802	16.9053	922	16.9053	1255
16.9288	802	16.9288	874	16.9288	1244
16.9523	804	16.9523	881	16.9523	1222
16.9758	787	16.9758	877	16.9758	1218
16.9993	757	16.9993	830	16.9993	1213
17.0229	805	17.0229	923	17.0229	1248
17.0464	819	17.0464	865	17.0464	1193
17.0699	778	17.0699	883	17.0699	1192
17.0934	737	17.0934	859	17.0934	1274
17.1169	773	17.1169	894	17.1169	1270
17.1404	786	17.1404	912	17.1404	1272
17.1639	811	17.1639	871	17.1639	1283
17.1874	786	17.1874	891	17.1874	1218
17.2109	800	17.2109	886	17.2109	1232
17.2344	739	17.2344	862	17.2344	1228
17.2579	764	17.2579	836	17.2579	1218
17.2814	802	17.2814	853	17.2814	1288
17.3049	740	17.3049	937	17.3049	1227
17.3284	817	17.3284	848	17.3284	1269
17.4691	791	17.4691	941	17.4691	1216
17.3754	793	17.3754	872	17.3754	1239
17.3989	812	17.3989	858	17.3989	1226
17.4224	772	17.4224	929	17.4224	1183
17.4459	774	17.4459	896	17.4459	1165
17.4695	734	17.4695	943	17.4695	1223
17.493	780	17.493	900	17.493	1242
17.5165	761	17.5165	893	17.5165	1213
17.54	787	17.54	902	17.54	1212
17.5635	805	17.5635	892	17.5635	1251
17.587	768	17.587	895	17.587	1174
17.6105	834	17.6105	850	17.6105	1244
17.634	825	17.634	902	17.634	1253
17.6575	763	17.6575	853	17.6575	1240
17.681	770	17.681	872	17.681	1176
17.7045	764	17.7045	872	17.7045	1201
17.728	753	17.728	831	17.728	1176
17.7515	771	17.7515	925	17.7515	1250
17.775	745	17.775	848	17.775	1207
17.7985	754	17.7985	892	17.7985	1244
17.822	721	17.822	903	17.822	1205
17.8455	774	17.8455	863	17.8455	1229
17.869	754	17.869	840	17.869	1263
17.8926	738	17.8926	910	17.8926	1185
17.9161	719	17.9161	877	17.9161	1237
17.9396	751	17.9396	878	17.9396	1214
17.9631	770	17.9631	910	17.9631	1219
17.9866	773	17.9866	898	17.9866	1236
18.0101	711	18.0101	873	18.0101	1218
18.0336	773	18.0336	909	18.0336	1193
18.0571	765	18.0571	811	18.0571	1200
18.0806	758	18.0806	861	18.0806	1266
18.1041	731	18.1041	849	18.1041	1183
18.1276	797	18.1276	822	18.1276	1202
18.1511	714	18.1511	895	18.1511	1241
18.1746	752	18.1746	835	18.1746	1177
18.1981	742	18.1981	900	18.1981	1204
18.2216	739	18.2216	876	18.2216	1231
18.2451	735	18.2451	878	18.2451	1177
18.2686	734	18.2686	912	18.2686	1207
18.2921	721	18.2921	865	18.2921	1186
18.3156	726	18.3156	860	18.3156	1258
18.3392	719	18.3392	857	18.3392	1243
18.3627	740	18.3627	837	18.3627	1175
18.3862	774	18.3862	871	18.3862	1167
18.3447	703	18.3447	864	18.3447	1190
18.4332	767	18.4332	879	18.4332	1218
18.4567	716	18.4567	830	18.4567	1174
18.4802	763	18.4802	817	18.4802	1192
18.5037	719	18.5037	857	18.5037	1225
18.5272	723	18.5272	864	18.5272	1187
18.5507	760	18.5507	864	18.5507	1232
18.5742	785	18.5742	910	18.5742	1182
18.5977	718	18.5977	807	18.5977	1179
18.6212	740	18.6212	864	18.6212	1201
18.6447	729	18.6447	869	18.6447	1184
18.6682	746	18.6682	809	18.6682	1224
18.6917	800	18.6917	922	18.6917	1233
18.7152	709	18.7152	826	18.7152	1217
18.7074	692	18.7074	853	18.7074	1219
18.7622	713	18.7622	824	18.7622	1173
18.7858	744	18.7858	821	18.7858	1182
18.8398	696	18.8398	807	18.8398	1172
18.8328	781	18.8328	890	18.8328	1204
18.8563	726	18.8563	840	18.8563	1156
18.8828	735	18.8828	861	18.8828	1192
18.9033	694	18.9033	904	18.9033	1226
18.9268	704	18.9268	882	18.9268	1166
18.9503	735	18.9503	843	18.9503	1197
18.9738	736	18.9738	798	18.9738	1212
18.9973	739	18.9973	824	18.9973	1172
19.0208	728	19.0208	898	19.0208	1234
19.0443	738	19.0443	861	19.0443	1208
19.0678	754	19.0678	872	19.0678	1205
19.0913	703	19.0913	845	19.0913	1224
19.1148	728	19.1148	846	19.1148	1168
19.1383	736	19.1383	818	19.1383	1216
19.187	714	19.187	853	19.187	1171
19.1853	722	19.1853	857	19.1853	1225
19.2089	730	19.2089	792	19.2089	1211
19.2324	654	19.2324	836	19.2324	1192
19.2559	719	19.2559	896	19.2559	1191
19.2794	707	19.2794	827	19.2794	1161
19.3029	710	19.3029	860	19.3029	1152
19.3264	654	19.3264	850	19.3264	1213
19.3499	725	19.3499	882	19.3499	1196
19.3734	741	19.3734	849	19.3734	1157
19.3588	775	19.3588	844	19.3588	1215
19.4204	715	19.4204	839	19.4204	1220
19.4439	681	19.4439	838	19.4439	1185
19.4674	715	19.4674	776	19.4674	1199
19.4698	722	19.4698	839	19.4698	1212
19.5144	700	19.5144	819	19.5144	1192
19.5379	702	19.5379	865	19.5379	1209
19.5614	694	19.5614	826	19.5614	1165
19.5849	723	19.5849	841	19.5849	1181
19.6084	673	19.6084	838	19.6084	1193
19.6319	687	19.6319	819	19.6319	1192
19.6555	667	19.6555	848	19.6555	1202
19.6201	682	19.6201	890	19.6201	1204
19.7525	719	19.7525	864	19.7525	1210
19.726	736	19.726	871	19.726	1202
19.7495	704	19.7495	838	19.7495	1178
19.773	699	19.773	800	19.773	1189
19.7965	695	19.7965	806	19.7965	1217
19.7954	727	19.7954	866	19.7954	1185
19.8435	720	19.8435	846	19.8435	1170
19.867	701	19.867	843	19.867	1193
19.8905	707	19.8905	826	19.8905	1208
19.914	738	19.914	867	19.914	1179
19.9375	707	19.9375	812	19.9375	1201
19.961	745	19.961	845	19.961	1170
19.9845	729	19.9845	830	19.9845	1161
20.008	677	20.008	858	20.008	1192
20.0315	726	20.0315	891	20.0315	1195
20.0102	692	20.0102	834	20.0102	1209
20.0997	664	20.0997	880	20.0997	1212
20.0316	676	20.0316	818	20.0316	1171
20.1256	745	20.1256	818	20.1256	1182
20.1491	679	20.1491	833	20.1491	1157
20.1726	737	20.1726	858	20.1726	1205
20.207	678	20.207	847	20.207	1205
20.1855	774	20.1855	778	20.1855	1208
20.25	684	20.25	870	20.25	1211
20.2666	696	20.2666	856	20.2666	1184
20.2901	750	20.2901	853	20.2901	1161
20.3136	702	20.3136	795	20.3136	1208
20.3371	753	20.3371	804	20.3371	1186
20.3606	705	20.3606	819	20.3606	1180
20.3841	726	20.3841	825	20.3841	1186
20.4076	716	20.4076	802	20.4076	1193
20.4311	685	20.4311	897	20.4311	1184
20.4546	715	20.4546	809	20.4546	1170
20.4781	744	20.4781	864	20.4781	1198
20.5016	717	20.5016	823	20.5016	1188
20.5327	732	20.5327	788	20.5327	1213
20.5487	681	20.5487	880	20.5487	1205
20.5542	686	20.5542	872	20.5542	1176
20.5113	728	20.5113	887	20.5113	1181
20.5542	738	20.5542	775	20.5542	1195
20.6427	681	20.6427	857	20.6427	1204
20.6186	713	20.6186	859	20.6186	1189
20.6897	742	20.6897	814	20.6897	1201
20.7132	702	20.7132	830	20.7132	1214
20.7367	684	20.7367	835	20.7367	1183
20.7602	698	20.7602	887	20.7602	1169
20.794	691	20.794	846	20.794	1223
20.8072	709	20.8072	823	20.8072	1185
20.8307	748	20.8307	875	20.8307	1193
20.8542	737	20.8542	828	20.8542	1161
20.8777	739	20.8777	800	20.8777	1171
20.9012	688	20.9012	789	20.9012	1212
20.9443	754	20.9443	900	20.9443	1221
20.9482	754	20.9482	844	20.9482	1209
20.9014	752	20.9014	774	20.9014	1218
20.9953	745	20.9953	807	20.9953	1238
21.0188	742	21.0188	838	21.0188	1221
21.0423	767	21.0423	867	21.0423	1212
21.0658	744	21.0658	847	21.0658	1192
21.0893	733	21.0893	836	21.0893	1237
21.1128	778	21.1128	852	21.1128	1200
21.1363	730	21.1363	833	21.1363	1243
21.1598	754	21.1598	868	21.1598	1214
21.1833	743	21.1833	819	21.1833	1163
21.2068	715	21.2068	870	21.2068	1200
21.2303	699	21.2303	823	21.2303	1234
21.2538	754	21.2538	837	21.2538	1163
21.2773	720	21.2773	829	21.2773	1244
21.3008	768	21.3008	847	21.3008	1200
21.3243	801	21.3243	819	21.3243	1221
21.3478	744	21.3478	829	21.3478	1219
21.3713	742	21.3713	789	21.3713	1219
21.3949	759	21.3949	781	21.3949	1187
21.4024	779	21.4024	842	21.4024	1180.61
21.4419	738	21.4419	846	21.4419	1179
21.5098	740	21.5098	832	21.5098	1179.46
21.4889	767	21.4889	871	21.4889	1194
21.5124	730	21.5124	879	21.5124	1199
21.5359	770	21.5359	830	21.5359	1265
21.5594	755	21.5594	817	21.5594	1254
21.5829	738	21.5829	831	21.5829	1240
21.6064	779	21.6064	831	21.6064	1274
21.6299	792	21.6299	824	21.6299	1202
21.6386	757	21.6386	878	21.6386	1193.35
21.6769	792	21.6769	798	21.6769	1189
21.7004	742	21.7004	810	21.7004	1274
21.7239	776	21.7239	800	21.7239	1205
21.7474	811	21.7474	869	21.7474	1217
21.7709	788	21.7709	847	21.7709	1221
21.7944	791	21.7944	824	21.7944	1220
21.8179	780	21.8179	864	21.8179	1256
21.8415	793	21.8415	814	21.8415	1184
21.8999	795	21.8999	833	21.8999	1265.87
21.8885	760	21.8885	868	21.8885	1223
21.7925	817	21.7925	904	21.7925	1244.96
21.8999	831	21.8999	870	21.8999	1243.98
21.959	827	21.959	842	21.959	1222
21.9825	830	21.9825	820	21.9825	1239
22.006	805	22.006	859	22.006	1284
22.0295	775	22.0295	836	22.0295	1259
22.053	817	22.053	911	22.053	1237
22.0765	856	22.0765	835	22.0765	1218
22.1	797	22.1	891	22.1	1205
22.1235	824	22.1235	909	22.1235	1257
22.147	803	22.147	878	22.147	1254
22.1705	802	22.1705	892	22.1705	1200
22.194	782	22.194	837	22.194	1224
22.2175	823	22.2175	874	22.2175	1270
22.241	815	22.241	814	22.241	1223
22.2645	800	22.2645	884	22.2645	1255
22.2881	840	22.2881	843	22.2881	1240
22.3116	782	22.3116	873	22.3116	1287
22.3351	781	22.3351	844	22.3351	1278
22.3586	836	22.3586	879	22.3586	1257
22.3821	843	22.3821	825	22.3821	1258
22.4056	856	22.4056	880	22.4056	1274
22.4291	823	22.4291	897	22.4291	1250
22.4526	843	22.4526	869	22.4526	1257
22.4761	858	22.4761	905	22.4761	1308
22.4996	894	22.4996	889	22.4996	1296
22.5231	893	22.5231	801	22.5231	1275
22.5513	839	22.5513	901	22.5513	1259.83
22.5728	852	22.5728	899	22.5728	1279.76
22.5936	864	22.5936	839	22.5936	1241
22.6171	836	22.6171	870	22.6171	1317
22.6406	922	22.6406	867	22.6406	1290
22.6641	896	22.6641	879	22.6641	1267
22.6876	898	22.6876	863	22.6876	1288
22.7112	898	22.7112	836	22.7112	1255
22.7347	890	22.7347	886	22.7347	1311
22.7582	932	22.7582	851	22.7582	1335
22.7817	901	22.7817	877	22.7817	1298
22.8052	938	22.8052	839	22.8052	1254
22.7911	847	22.7911	898	22.7911	1270.77
22.8522	966	22.8522	870	22.8522	1298
22.8757	885	22.8757	870	22.8757	1313
22.8992	931	22.8992	875	22.8992	1367
22.9227	952	22.9227	892	22.9227	1391
22.9462	974	22.9462	925	22.9462	1272
22.9697	931	22.9697	886	22.9697	1288
23.0094	974	23.0094	908	23.0094	1275.67
23.0167	928	23.0167	971	23.0167	1309
23.0402	1000	23.0402	861	23.0402	1360
23.0637	1005	23.0637	909	23.0637	1382
23.0872	1028	23.0872	890	23.0872	1274
23.1107	1026	23.1107	950	23.1107	1303
23.1342	1066	23.1342	912	23.1342	1282
23.1578	962	23.1578	858	23.1578	1340
23.1813	976	23.1813	871	23.1813	1345
23.2048	1006	23.2048	959	23.2048	1320
23.2283	957	23.2283	853	23.2283	1415
23.2518	1026	23.2518	940	23.2518	1390
23.2753	990	23.2753	929	23.2753	1331
23.2988	991	23.2988	896	23.2988	1322
23.3223	970	23.3223	932	23.3223	1411
23.3458	1005	23.3458	911	23.3458	1402
23.3693	969	23.3693	873	23.3693	1396
23.3928	1074	23.3928	889	23.3928	1436
23.4163	1038	23.4163	865	23.4163	1424
23.4398	1057	23.4398	968	23.4398	1437
23.4633	1084	23.4633	948	23.4633	1362
23.4868	1045	23.4868	979	23.4868	1392
23.5103	1126	23.5103	909	23.5103	1401
23.5338	1063	23.5338	935	23.5338	1394
23.5573	1070	23.5573	960	23.5573	1415
23.5809	1107	23.5809	993	23.5809	1429
23.6044	1126	23.6044	962	23.6044	1414
23.6279	1119	23.6279	976	23.6279	1388
23.6514	1077	23.6514	864	23.6514	1446
23.6749	1084	23.6749	887	23.6749	1428
23.6984	1136	23.6984	904	23.6984	1469
23.7219	1173	23.7219	923	23.7219	1378
23.7454	1071	23.7454	1002	23.7454	1408
23.7689	1145	23.7689	989	23.7689	1488
23.7924	1177	23.7924	933	23.7924	1484
23.8159	1117	23.8159	991	23.8159	1452
23.8394	1138	23.8394	967	23.8394	1502
23.8629	1215	23.8629	995	23.8629	1473
23.8864	1136	23.8864	964	23.8864	1445
23.9099	1190	23.9099	1001	23.9099	1500
23.9334	1198	23.9334	937	23.9334	1402
23.9569	1220	23.9569	984	23.9569	1490
23.9786	1270	23.9786	1024	23.9786	1446
23.9947	1158	23.9947	1033	23.9947	1478
24.0275	1214	24.0275	960	24.0275	1509
24.051	1209	24.051	1002	24.051	1488
24.0745	1273	24.0745	1012	24.0745	1513
24.098	1189	24.098	986	24.098	1480
24.1215	1240	24.1215	1017	24.1215	1487
24.145	1210	24.145	1016	24.145	1456
24.1685	1262	24.1685	958	24.1685	1494
24.192	1193	24.192	1002	24.192	1526
24.2155	1210	24.2155	1043	24.2155	1536
24.239	1250	24.239	970	24.239	1517.19
24.2625	1250	24.2625	998	24.2625	1532
24.286	1314	24.286	980	24.286	1509
24.2053	1281	24.2053	1054	24.2053	1476
24.333	1328	24.333	1009	24.333	1538
24.3565	1300	24.3565	927	24.3565	1500
24.3849	1289	24.3849	1037	24.3849	1514.17
24.3813	1189	24.3813	1043	24.3813	1524
24.427	1355	24.427	1031	24.427	1550
24.4505	1344	24.4505	971	24.4505	1551.02
24.4741	1273	24.4741	1058	24.4741	1543
24.528	1305	24.528	1008	24.528	1530
24.5211	1276	24.5211	1040	24.5211	1553
24.5446	1319	24.5446	1023	24.5446	1574
24.56	1304	24.56	1022	24.56	1550
24.512	1307	24.512	1069	24.512	1511
24.6151	1349	24.6151	1035	24.6151	1563
24.6386	1322	24.6386	1061	24.6386	1532
24.672	1324	24.672	1094	24.672	1568
24.624	1323	24.624	1065	24.624	1533
24.7091	1314	24.7091	1052	24.7091	1569
24.7326	1300	24.7326	1132	24.7326	1556
24.7561	1349	24.7561	1035	24.7561	1585
24.7796	1299	24.7796	1113	24.7796	1559
24.8507	1333	24.8507	1122	24.8507	1619
24.7867	1395	24.7867	1090	24.7867	1601
24.8501	1392	24.8501	1076	24.8501	1575
24.8736	1397	24.8736	1125	24.8736	1601
24.8972	1349	24.8972	1135	24.8972	1564
24.8987	1372	24.8987	1081	24.8987	1584
24.9442	1367	24.9442	1086	24.9442	1615
24.9677	1341	24.9677	1118	24.9677	1589
24.9973	1402	24.9973	1129	24.9973	1633
25.0147	1334	25.0147	1144	25.0147	1636
25.0382	1358	25.0382	1142	25.0382	1621
25.0613	1300	25.0613	1108	25.0613	1620
25.0852	1419	25.0852	1143	25.0852	1615
25.1087	1359	25.1087	1148	25.1087	1607
25.1322	1326	25.1322	1091	25.1322	1582
25.1557	1383	25.1557	1077	25.1557	1621
25.1093	1339	25.1093	1111	25.1093	1615
25.192	1381	25.192	1154	25.192	1639
25.2262	1379	25.2262	1138	25.2262	1613
25.2497	1344	25.2497	1113	25.2497	1624
25.304	1330	25.304	1098	25.304	1664
25.3467	1358	25.3467	1187	25.3467	1596
25.356	1305	25.356	1111	25.356	1635
25.368	1313	25.368	1139	25.368	1648
25.3673	1388	25.3673	1111	25.3673	1620
25.3908	1401	25.3908	1114	25.3908	1635
25.4143	1345	25.4143	1134	25.4143	1612
25.4378	1325	25.4378	1136	25.4378	1682
25.4963	1338	25.4963	1209	25.4963	1644
25.4963	1306	25.4963	1151	25.4963	1694
25.5378	1325	25.5378	1127	25.5378	1700
25.5539	1287	25.5539	1092	25.5539	1650
25.562	1298	25.562	1103	25.562	1661
25.578	1260	25.578	1195	25.578	1703
25.5971	1289	25.5971	1188	25.5971	1691.12
25.6425	1279	25.6425	1128	25.6425	1708.47
25.6182	1242	25.6182	1079	25.6182	1681
25.6437	1300	25.6437	1170	25.6437	1711
25.6678	1243	25.6678	1154	25.6678	1686
25.7	1231	25.7	1173	25.7	1683
25.7296	1210	25.7296	1254	25.7296	1717.41
25.7514	1206	25.7514	1122	25.7514	1683.26
25.8058	1226	25.8058	1160	25.8058	1690
25.7894	1211	25.7894	1134	25.7894	1661
25.8299	1255	25.8299	1184	25.8299	1700
25.888	1219	25.888	1154	25.888	1667
25.8839	1173	25.8839	1176	25.8839	1658.58
25.8534	1151	25.8534	1108	25.8534	1643
25.936	1103	25.936	1054	25.936	1628
25.9728	1118	25.9728	1126	25.9728	1642.3
26.0055	1168	26.0055	1149	26.0055	1638.01
25.9852	1171	25.9852	1133	25.9852	1626.32
25.968	1141	25.968	1143	25.968	1628
26.0987	1129	26.0987	1118	26.0987	1596.99
26.138	1101	26.138	1121	26.138	1587.04
26.0817	1147	26.0817	1115	26.0817	1618.51
26.1162	1090	26.1162	1129	26.1162	1572.91
26.2034	1139	26.2034	1124	26.2034	1565.22
26.236	1107	26.236	1137	26.236	1521.76
26.2705	1149	26.2705	1099	26.2705	1553.24
26.2814	1067	26.2814	1095	26.2814	1501.19
26.3227	1090	26.3227	1119	26.3227	1487
26.291	1062	26.291	1068	26.291	1533.48
26.3141	1055	26.3141	1114	26.3141	1484.92
26.3478	1059	26.3478	1103	26.3478	1510.27
26.3468	1063	26.3468	1113	26.3468	1492.61
26.3734	1063	26.3734	1107	26.3734	1462
26.3794	970	26.3794	1125	26.3794	1480.63
26.4214	968	26.4214	1084	26.4214	1432
26.423	943	26.423	1151	26.423	1469.72
26.4793	1014	26.4793	1112	26.4793	1414.28
26.4793	911	26.4793	1094	26.4793	1445.75
26.5402	926	26.5402	1094	26.5402	1425.07
26.5212	946	26.5212	1130	26.5212	1397.27
26.5212	948	26.5212	1104	26.5212	1377.12
26.6348	955	26.6348	1089	26.6348	1389.62
26.5773	920	26.5773	1054	26.5773	1390.49
26.5882	908	26.5882	1062	26.5882	1365.45
26.6336	921	26.6336	1105	26.6336	1342.74
26.696	905	26.696	1021	26.696	1288
26.6537	937	26.6537	1004	26.6537	1361.56
26.7071	871	26.7071	1081	26.7071	1297
26.7552	889	26.7552	1041	26.7552	1305.72
26.8082	874	26.8082	1058	26.8082	1319.99
26.7661	847	26.7661	1041	26.7661	1341.67
26.8011	850	26.8011	1069	26.8011	1277
26.8907	842	26.8907	1020	26.8907	1242
26.8481	883	26.8481	1102	26.8481	1294
26.9406	795	26.9406	1086	26.9406	1233.26
26.865	806	26.865	1002	26.865	1237.85
26.9028	791	26.9028	966	26.9028	1267.19
26.9421	837	26.9421	1019	26.9421	1204
26.9656	776	26.9656	955	26.9656	1275
26.9596	785	26.9596	968	26.9596	1229.95
27.0126	726	27.0126	1084	27.0126	1199
26.9406	824	26.9406	976	26.9406	1229.95
27.0596	806	27.0596	995	27.0596	1234
27.0832	777	27.0832	992	27.0832	1224
27.1067	799	27.1067	966	27.1067	1194
27.1302	748	27.1302	1027	27.1302	1250
27.133	822	27.133	968	27.133	1158.78
27.1772	721	27.1772	997	27.1772	1197
27.2007	806	27.2007	983	27.2007	1162
27.2242	772	27.2242	957	27.2242	1185
27.2477	724	27.2477	972	27.2477	1135
27.2712	731	27.2712	948	27.2712	1144
27.2947	698	27.2947	908	27.2947	1207
27.3182	661	27.3182	937	27.3182	1172
27.3253	653	27.3253	984	27.3253	1115.42
27.3652	752	27.3652	933	27.3652	1164
27.3887	743	27.3887	906	27.3887	1186
27.4122	723	27.4122	930	27.4122	1144
27.4357	644	27.4357	877	27.4357	1137
27.3442	639	27.3442	904	27.3442	1208.27
27.4827	717	27.4827	896	27.4827	1147
27.4956	685	27.4956	904	27.4956	1127.92
27.5298	700	27.5298	976	27.5298	1078
27.5533	691	27.5533	890	27.5533	1152
27.5768	674	27.5768	946	27.5768	1115
27.6003	651	27.6003	907	27.6003	1084
27.6238	630	27.6238	927	27.6238	1110
27.6473	686	27.6473	929	27.6473	1095
27.6708	645	27.6708	947	27.6708	1113
27.6943	643	27.6943	909	27.6943	1099
27.7178	643	27.7178	940	27.7178	1065
27.7413	578	27.7413	895	27.7413	1092
27.7648	650	27.7648	874	27.7648	1112
27.7883	635	27.7883	872	27.7883	1114
27.8118	659	27.8118	915	27.8118	1065
27.8353	624	27.8353	882	27.8353	1112
27.8588	629	27.8588	936	27.8588	1053
27.8823	620	27.8823	868	27.8823	1095
27.9058	561	27.9058	859	27.9058	1111
27.9293	639	27.9293	909	27.9293	1004
27.9529	598	27.9529	853	27.9529	1065
27.9764	585	27.9764	887	27.9764	1081
27.9999	590	27.9999	857	27.9999	1105
28.0234	612	28.0234	873	28.0234	1016
28.0469	645	28.0469	864	28.0469	1017
28.0704	610	28.0704	963	28.0704	1064
28.0939	614	28.0939	831	28.0939	1108
28.1174	615	28.1174	885	28.1174	1072
28.1409	572	28.1409	849	28.1409	1076
28.1644	596	28.1644	909	28.1644	1029
28.1879	566	28.1879	868	28.1879	1092
28.2114	567	28.2114	840	28.2114	1107
28.2349	597	28.2349	881	28.2349	1036
28.2584	551	28.2584	885	28.2584	1060
28.2819	569	28.2819	901	28.2819	1055
28.3054	554	28.3054	939	28.3054	1083
28.3289	560	28.3289	895	28.3289	971
28.3524	601	28.3524	862	28.3524	1013
28.3759	581	28.3759	825	28.3759	994
28.3995	514	28.3995	821	28.3995	1007
28.423	550	28.423	858	28.423	986
28.4465	540	28.4465	887	28.4465	1054
28.47	573	28.47	873	28.47	1056
28.4935	564	28.4935	818	28.4935	1055
28.517	522	28.517	844	28.517	1071
28.5405	555	28.5405	855	28.5405	1042
28.564	571	28.564	889	28.564	1010
28.5875	550	28.5875	878	28.5875	1019
28.611	543	28.611	850	28.611	1048
28.6345	565	28.6345	831	28.6345	965
28.658	511	28.658	890	28.658	1001
28.6815	514	28.6815	845	28.6815	1020
28.705	514	28.705	914	28.705	1029
28.7285	520	28.7285	893	28.7285	1010
28.752	539	28.752	860	28.752	1003
28.7755	502	28.7755	856	28.7755	1013
28.799	520	28.799	802	28.799	1025
28.8225	524	28.8225	818	28.8225	1055
28.8461	518	28.8461	841	28.8461	988
28.8696	544	28.8696	815	28.8696	989
28.8931	534	28.8931	864	28.8931	1047
28.9166	531	28.9166	896	28.9166	1025
28.9401	537	28.9401	821	28.9401	1008
28.9636	501	28.9636	828	28.9636	992
28.9871	552	28.9871	844	28.9871	1005
29.0106	564	29.0106	825	29.0106	978
29.0341	508	29.0341	809	29.0341	1024
29.0576	500	29.0576	817	29.0576	1011
29.0811	501	29.0811	866	29.0811	950
29.1046	519	29.1046	819	29.1046	966
29.1281	519	29.1281	790	29.1281	1060
29.1516	461	29.1516	799	29.1516	959
29.1751	504	29.1751	832	29.1751	1015
29.1986	512	29.1986	809	29.1986	1011
29.2221	522	29.2221	784	29.2221	1003
29.2456	509	29.2456	796	29.2456	1007
29.2692	482	29.2692	791	29.2692	1058
29.2927	538	29.2927	819	29.2927	1005
29.3162	461	29.3162	857	29.3162	1006
29.3397	507	29.3397	794	29.3397	1015
29.3632	528	29.3632	825	29.3632	967
29.3867	457	29.3867	800	29.3867	1027
29.4102	479	29.4102	791	29.4102	995
29.4337	518	29.4337	840	29.4337	1010
29.4572	479	29.4572	874	29.4572	1016
29.4807	479	29.4807	774	29.4807	1034
29.5042	490	29.5042	840	29.5042	975
29.5277	517	29.5277	808	29.5277	984
29.5512	512	29.5512	840	29.5512	1007
29.5747	518	29.5747	756	29.5747	942
29.5982	485	29.5982	803	29.5982	975
29.6217	434	29.6217	788	29.6217	1003
29.6452	451	29.6452	770	29.6452	963
29.6687	486	29.6687	789	29.6687	944
29.6922	483	29.6922	817	29.6922	958
29.7158	453	29.7158	797	29.7158	1025
29.7393	469	29.7393	858	29.7393	949
29.7628	502	29.7628	812	29.7628	924
29.7863	488	29.7863	849	29.7863	976
29.8098	440	29.8098	825	29.8098	959
29.8333	453	29.8333	802	29.8333	922
29.8568	491	29.8568	819	29.8568	974
29.8803	453	29.8803	795	29.8803	1004
29.9038	538	29.9038	772	29.9038	969
29.9273	478	29.9273	826	29.9273	959
29.9508	486	29.9508	787	29.9508	1015
29.9743	441	29.9743	765	29.9743	969
29.9978	512	29.9978	840	29.9978	960
30.0213	466	30.0213	841	30.0213	953
30.0448	489	30.0448	770	30.0448	959
30.0683	472	30.0683	805	30.0683	963
30.0918	457	30.0918	809	30.0918	966
30.1153	475	30.1153	792	30.1153	979
30.1388	443	30.1388	823	30.1388	914
30.1624	462	30.1624	769	30.1624	1005
30.1859	471	30.1859	830	30.1859	928
30.2094	477	30.2094	752	30.2094	964
30.2329	481	30.2329	781	30.2329	958
30.2564	473	30.2564	760	30.2564	992
30.2799	460	30.2799	770	30.2799	952
30.3034	480	30.3034	801	30.3034	971
30.3269	464	30.3269	781	30.3269	933
30.3504	420	30.3504	772	30.3504	985
30.3739	461	30.3739	762	30.3739	934
30.3974	464	30.3974	751	30.3974	981
30.4209	398	30.4209	772	30.4209	908
30.4444	413	30.4444	710	30.4444	958
30.4679	473	30.4679	752	30.4679	947
30.4914	445	30.4914	748	30.4914	950
30.5149	471	30.5149	758	30.5149	948
30.5384	455	30.5384	775	30.5384	933
30.554	436	30.554	783	30.554	930
30.5855	466	30.5855	785	30.5855	1001
30.609	435	30.609	751	30.609	969
30.6325	420	30.6325	746	30.6325	929
30.656	410	30.656	755	30.656	934
30.6795	415	30.6795	761	30.6795	868
30.703	436	30.703	749	30.703	886
30.7265	449	30.7265	769	30.7265	923
30.75	476	30.75	774	30.75	956
30.7735	454	30.7735	781	30.7735	933
30.797	474	30.797	814	30.797	931
30.8205	436	30.8205	737	30.8205	918
30.844	409	30.844	804	30.844	939
30.8675	415	30.8675	746	30.8675	932
30.891	467	30.891	781	30.891	896
30.9145	411	30.9145	789	30.9145	968
30.938	420	30.938	754	30.938	873
30.9615	412	30.9615	799	30.9615	882
30.985	407	30.985	793	30.985	979
31.0085	398	31.0085	748	31.0085	882
31.0321	446	31.0321	779	31.0321	868
31.0556	426	31.0556	753	31.0556	960
31.0791	429	31.0791	814	31.0791	891
31.1026	434	31.1026	765	31.1026	920
31.1261	438	31.1261	763	31.1261	943
31.1496	412	31.1496	786	31.1496	943
31.1731	386	31.1731	737	31.1731	891
31.1966	429	31.1966	736	31.1966	902
31.2201	404	31.2201	742	31.2201	899
31.2436	408	31.2436	755	31.2436	919
31.2671	417	31.2671	800	31.2671	947
31.2906	404	31.2906	768	31.2906	922
31.3141	423	31.3141	804	31.3141	935
31.3376	405	31.3376	752	31.3376	870
31.3611	422	31.3611	739	31.3611	915
31.3846	384	31.3846	718	31.3846	933
31.4081	421	31.4081	747	31.4081	974
31.4316	428	31.4316	767	31.4316	900
31.4552	379	31.4552	723	31.4552	937
31.4787	407	31.4787	751	31.4787	921
31.5022	379	31.5022	719	31.5022	915
31.5257	411	31.5257	736	31.5257	852
31.5492	386	31.5492	691	31.5492	877
31.5727	405	31.5727	742	31.5727	919
31.5962	404	31.5962	786	31.5962	927
31.6197	391	31.6197	759	31.6197	905
31.6432	451	31.6432	699	31.6432	931
31.6667	423	31.6667	763	31.6667	875
31.6902	436	31.6902	755	31.6902	947
31.7137	398	31.7137	763	31.7137	888
31.7372	406	31.7372	732	31.7372	870
31.7607	400	31.7607	732	31.7607	904
31.7842	398	31.7842	731	31.7842	905
31.8077	409	31.8077	738	31.8077	942
31.8312	405	31.8312	707	31.8312	878
31.8547	397	31.8547	733	31.8547	924
31.8782	383	31.8782	733	31.8782	899
31.9018	423	31.9018	770	31.9018	849
31.9253	391	31.9253	732	31.9253	864
31.9488	392	31.9488	728	31.9488	898
31.9723	384	31.9723	734	31.9723	912
31.9958	385	31.9958	720	31.9958	927
32.0193	422	32.0193	772	32.0193	902
32.0428	399	32.0428	748	32.0428	894
32.0663	420	32.0663	740	32.0663	888
32.0898	380	32.0898	716	32.0898	841
32.1133	444	32.1133	758	32.1133	943
32.1368	369	32.1368	737	32.1368	855
32.1603	394	32.1603	720	32.1603	868
32.1838	409	32.1838	727	32.1838	923
32.2073	395	32.2073	728	32.2073	849
32.2308	403	32.2308	770	32.2308	847
32.2543	371	32.2543	790	32.2543	836
32.2778	373	32.2778	687	32.2778	870
32.3013	405	32.3013	762	32.3013	911
32.3248	383	32.3248	683	32.3248	890
32.3484	387	32.3484	698	32.3484	870
32.3719	353	32.3719	696	32.3719	857
32.3954	380	32.3954	709	32.3954	882
32.4189	372	32.4189	683	32.4189	902
32.4424	400	32.4424	737	32.4424	852
32.4659	351	32.4659	708	32.4659	914
32.4894	384	32.4894	735	32.4894	852
32.5129	374	32.5129	793	32.5129	907
32.5364	353	32.5364	734	32.5364	869
32.5599	346	32.5599	714	32.5599	866
32.5834	356	32.5834	726	32.5834	824
32.6069	375	32.6069	690	32.6069	902
32.6304	381	32.6304	719	32.6304	889
32.6539	359	32.6539	713	32.6539	856
32.6774	359	32.6774	733	32.6774	903
32.7009	390	32.7009	676	32.7009	854
32.7244	381	32.7244	719	32.7244	891
32.7479	336	32.7479	737	32.7479	885
32.7715	368	32.7715	712	32.7715	898
32.795	374	32.795	719	32.795	869
32.8185	384	32.8185	690	32.8185	846
32.842	360	32.842	694	32.842	880
32.8655	354	32.8655	733	32.8655	881
32.889	329	32.889	687	32.889	863
32.9125	322	32.9125	684	32.9125	811
32.936	347	32.936	722	32.936	844
32.9595	343	32.9595	738	32.9595	870
32.983	355	32.983	723	32.983	875
33.0065	377	33.0065	707	33.0065	845
33.03	368	33.03	685	33.03	896
33.0535	355	33.0535	705	33.0535	868
32.6676	356	32.6676	680	32.6676	875
33.1005	369	33.1005	717	33.1005	882
33.124	340	33.124	743	33.124	898
33.0369	345	33.0369	733	33.0369	855
33.171	358	33.171	728	33.171	831
33.1945	356	33.1945	676	33.1945	845
33.2181	354	33.2181	700	33.2181	907
33.2416	391	33.2416	681	33.2416	823
33.2651	335	33.2651	715	33.2651	890
33.2886	349	33.2886	719	33.2886	832
33.3121	346	33.3121	663	33.3121	873
33.3356	327	33.3356	749	33.3356	862
33.3591	361	33.3591	736	33.3591	900
33.3826	358	33.3826	705	33.3826	823
33.4061	336	33.4061	707	33.4061	843
33.4296	337	33.4296	715	33.4296	860
33.4531	332	33.4531	708	33.4531	805
33.4766	355	33.4766	642	33.4766	863
33.5001	349	33.5001	690	33.5001	870
33.5236	365	33.5236	698	33.5236	851
33.5471	358	33.5471	653	33.5471	854
33.5706	379	33.5706	689	33.5706	900
33.5941	345	33.5941	716	33.5941	834
33.6176	369	33.6176	687	33.6176	895
33.6412	333	33.6412	701	33.6412	856
33.6647	343	33.6647	653	33.6647	831
33.6882	338	33.6882	664	33.6882	868
33.7117	349	33.7117	643	33.7117	810
33.7352	311	33.7352	738	33.7352	861
33.7587	338	33.7587	707	33.7587	807
33.7822	339	33.7822	660	33.7822	836
33.8057	339	33.8057	705	33.8057	807
33.8292	357	33.8292	679	33.8292	850
33.8527	324	33.8527	670	33.8527	814
33.8762	306	33.8762	676	33.8762	800
33.8997	340	33.8997	659	33.8997	865
33.9232	313	33.9232	662	33.9232	877
33.9467	304	33.9467	706	33.9467	865
33.9702	326	33.9702	702	33.9702	809
33.9937	337	33.9937	684	33.9937	859
34.0172	355	34.0172	667	34.0172	882
34.0407	347	34.0407	675	34.0407	862
34.0642	319	34.0642	693	34.0642	849
33.8988	307	33.8988	653	33.8988	867
34.1113	347	34.1113	709	34.1113	861
34.1348	294	34.1348	613	34.1348	795
34.1583	319	34.1583	690	34.1583	808
34.1818	314	34.1818	677	34.1818	781
34.2053	309	34.2053	685	34.2053	888
34.2288	313	34.2288	678	34.2288	817
34.2523	344	34.2523	688	34.2523	830
34.2758	320	34.2758	621	34.2758	837
34.2993	288	34.2993	673	34.2993	837
34.3228	296	34.3228	695	34.3228	824
34.3463	304	34.3463	727	34.3463	843
34.3698	352	34.3698	690	34.3698	810
34.3933	352	34.3933	663	34.3933	837
34.4168	329	34.4168	636	34.4168	800
34.4403	347	34.4403	667	34.4403	898
34.4638	316	34.4638	667	34.4638	765
34.4873	332	34.4873	659	34.4873	802
34.5108	336	34.5108	675	34.5108	893
34.5344	296	34.5344	639	34.5344	857
34.5579	287	34.5579	681	34.5579	793
34.5814	314	34.5814	645	34.5814	830
34.6049	332	34.6049	625	34.6049	808
34.6284	312	34.6284	671	34.6284	810
34.6519	298	34.6519	684	34.6519	808
34.6754	315	34.6754	672	34.6754	796
34.6989	313	34.6989	672	34.6989	816
34.7224	324	34.7224	645	34.7224	808
34.7459	316	34.7459	641	34.7459	809
34.7694	300	34.7694	626	34.7694	884
34.7929	324	34.7929	685	34.7929	795
34.8164	298	34.8164	648	34.8164	789
34.8399	290	34.8399	699	34.8399	818
34.8634	290	34.8634	615	34.8634	833
34.8869	311	34.8869	616	34.8869	811
34.9104	305	34.9104	653	34.9104	849
34.9339	295	34.9339	606	34.9339	850
34.9575	325	34.9575	668	34.9575	809
34.981	323	34.981	688	34.981	800
35.0045	324	35.0045	634	35.0045	816
35.028	303	35.028	653	35.028	848
35.0515	321	35.0515	690	35.0515	883
35.075	342	35.075	649	35.075	848
35.0985	303	35.0985	686	35.0985	802
35.122	316	35.122	629	35.122	782
35.1455	284	35.1455	673	35.1455	803
35.169	277	35.169	647	35.169	846
35.1925	297	35.1925	668	35.1925	790
35.216	319	35.216	631	35.216	809
35.2395	294	35.2395	657	35.2395	754
35.263	308	35.263	635	35.263	877
35.2865	300	35.2865	702	35.2865	817
35.31	313	35.31	634	35.31	819
35.3335	320	35.3335	661	35.3335	861
35.357	344	35.357	703	35.357	780
35.3805	349	35.3805	669	35.3805	806
35.4041	303	35.4041	712	35.4041	821
35.4276	282	35.4276	640	35.4276	766
35.4511	308	35.4511	650	35.4511	824
35.4746	271	35.4746	621	35.4746	839
35.4981	286	35.4981	607	35.4981	823
35.5216	312	35.5216	664	35.5216	824
35.5451	307	35.5451	674	35.5451	861
35.5686	263	35.5686	660	35.5686	801
35.5921	325	35.5921	669	35.5921	846
35.6156	286	35.6156	665	35.6156	906
35.6391	288	35.6391	679	35.6391	858
35.6626	299	35.6626	653	35.6626	814
35.6861	281	35.6861	699	35.6861	884
35.7096	292	35.7096	672	35.7096	896
35.7331	292	35.7331	619	35.7331	896
35.7566	291	35.7566	645	35.7566	909
35.7801	268	35.7801	630	35.7801	968
35.8036	282	35.8036	653	35.8036	976
35.8272	293	35.8272	681	35.8272	1049
35.8507	354	35.8507	664	35.8507	1070
35.8742	273	35.8742	627	35.8742	1073
35.8977	278	35.8977	638	35.8977	1045
35.9212	299	35.9212	662	35.9212	1006
35.9447	287	35.9447	648	35.9447	1101
35.9682	313	35.9682	683	35.9682	1029
35.9917	268	35.9917	654	35.9917	963
36.0152	322	36.0152	742	36.0152	1054
36.0387	294	36.0387	691	36.0387	945
36.0622	277	36.0622	629	36.0622	966
36.0857	279	36.0857	686	36.0857	896
36.1092	309	36.1092	648	36.1092	892
36.1327	304	36.1327	643	36.1327	883
36.1562	304	36.1562	652	36.1562	883
36.1797	330	36.1797	684	36.1797	816
36.2032	278	36.2032	677	36.2032	842
36.2267	295	36.2267	672	36.2267	864
36.2502	311	36.2502	684	36.2502	843
36.2738	295	36.2738	746	36.2738	881
36.2973	278	36.2973	691	36.2973	837
36.3208	276	36.3208	691	36.3208	809
36.3443	293	36.3443	715	36.3443	791
36.3678	316	36.3678	732	36.3678	833
36.3913	314	36.3913	746	36.3913	848
36.4148	290	36.4148	731	36.4148	873
36.4383	276	36.4383	752	36.4383	849
36.4618	313	36.4618	772	36.4618	827
36.4853	286	36.4853	734	36.4853	802
36.5088	291	36.5088	815	36.5088	809
36.5323	336	36.5323	801	36.5323	836
36.5558	289	36.5558	783	36.5558	773
36.5793	239	36.5793	806	36.5793	820
36.6028	267	36.6028	769	36.6028	779
36.6263	267	36.6263	751	36.6263	778
36.6498	277	36.6498	741	36.6498	789
36.6733	242	36.6733	744	36.6733	770
36.6968	298	36.6968	700	36.6968	757
36.7204	279	36.7204	669	36.7204	779
36.7439	282	36.7439	721	36.7439	739
36.7674	275	36.7674	697	36.7674	771
36.7909	294	36.7909	748	36.7909	811
36.8144	309	36.8144	637	36.8144	764
36.8379	283	36.8379	687	36.8379	842
36.8614	308	36.8614	663	36.8614	821
36.8849	264	36.8849	643	36.8849	835
36.9084	289	36.9084	663	36.9084	779
36.9319	269	36.9319	629	36.9319	749
36.9554	280	36.9554	665	36.9554	806
36.9789	276	36.9789	609	36.9789	790
37.0024	250	37.0024	631	37.0024	765
37.0259	312	37.0259	599	37.0259	765
37.0494	287	37.0494	619	37.0494	808
37.0729	304	37.0729	664	37.0729	794
37.0964	276	37.0964	597	37.0964	769
37.1199	257	37.1199	636	37.1199	802
37.1435	293	37.1435	643	37.1435	769
37.167	281	37.167	647	37.167	729
37.1905	259	37.1905	660	37.1905	797
37.214	273	37.214	613	37.214	766
37.2375	288	37.2375	646	37.2375	771
37.261	258	37.261	592	37.261	777
37.2845	256	37.2845	596	37.2845	785
37.308	256	37.308	658	37.308	778
37.3315	281	37.3315	624	37.3315	817
37.355	282	37.355	625	37.355	781
37.3785	284	37.3785	593	37.3785	791
37.402	273	37.402	632	37.402	745
37.4255	282	37.4255	672	37.4255	766
37.449	259	37.449	606	37.449	769
37.4725	294	37.4725	613	37.4725	774
37.496	279	37.496	615	37.496	739
37.5195	242	37.5195	622	37.5195	817
37.543	288	37.543	600	37.543	763
37.5665	260	37.5665	632	37.5665	782
37.5901	283	37.5901	681	37.5901	762
37.6136	293	37.6136	627	37.6136	723
37.6371	314	37.6371	647	37.6371	767
37.6606	278	37.6606	621	37.6606	798
37.6841	261	37.6841	636	37.6841	791
37.7076	319	37.7076	640	37.7076	836
37.7311	279	37.7311	634	37.7311	754
37.7546	291	37.7546	641	37.7546	788
37.7781	283	37.7781	647	37.7781	760
37.8016	307	37.8016	641	37.8016	750
37.8251	320	37.8251	634	37.8251	777
37.8486	276	37.8486	636	37.8486	769
37.8721	267	37.8721	610	37.8721	778
37.8956	287	37.8956	593	37.8956	759
37.9191	285	37.9191	600	37.9191	741
37.9426	299	37.9426	595	37.9426	736
37.9661	284	37.9661	620	37.9661	804
37.9896	290	37.9896	607	37.9896	754
38.0131	273	38.0131	607	38.0131	721
38.0367	317	38.0367	615	38.0367	789
38.0602	274	38.0602	631	38.0602	774
38.0837	275	38.0837	620	38.0837	754
38.1072	271	38.1072	637	38.1072	802
38.1307	246	38.1307	634	38.1307	783
38.1542	265	38.1542	607	38.1542	797
38.1777	273	38.1777	657	38.1777	731
38.2012	275	38.2012	621	38.2012	782
38.2247	271	38.2247	605	38.2247	823
38.2482	265	38.2482	628	38.2482	757
38.2717	282	38.2717	596	38.2717	813
38.2952	259	38.2952	643	38.2952	786
38.3187	286	38.3187	603	38.3187	773
38.3422	327	38.3422	613	38.3422	756
38.3657	266	38.3657	639	38.3657	795
38.3892	280	38.3892	661	38.3892	758
38.4127	269	38.4127	639	38.4127	729
38.4362	267	38.4362	611	38.4362	797
38.3926	305	38.3926	678	38.3926	730
38.4833	281	38.4833	587	38.4833	726
38.5068	311	38.5068	606	38.5068	810
38.5303	275	38.5303	596	38.5303	751
38.5538	280	38.5538	618	38.5538	738
38.5773	289	38.5773	596	38.5773	765
38.6008	289	38.6008	616	38.6008	757
38.6243	323	38.6243	624	38.6243	750
38.6478	288	38.6478	564	38.6478	758
38.6713	275	38.6713	617	38.6713	765
38.6948	251	38.6948	616	38.6948	784
38.7183	312	38.7183	577	38.7183	775
38.7418	277	38.7418	628	38.7418	791
38.7653	295	38.7653	600	38.7653	754
38.7888	274	38.7888	638	38.7888	780
38.8123	288	38.8123	646	38.8123	826
38.8358	288	38.8358	607	38.8358	755
38.8593	286	38.8593	624	38.8593	813
38.8828	302	38.8828	614	38.8828	775
38.9064	256	38.9064	610	38.9064	822
38.9299	276	38.9299	585	38.9299	826
38.9534	279	38.9534	586	38.9534	804
38.9769	299	38.9769	607	38.9769	776
39.0004	288	39.0004	631	39.0004	787
39.0239	275	39.0239	660	39.0239	822
39.0474	296	39.0474	609	39.0474	792
39.0709	300	39.0709	603	39.0709	766
39.0944	284	39.0944	635	39.0944	740
39.1179	274	39.1179	589	39.1179	832
39.1313	284	39.1313	635	39.1313	795
39.1649	313	39.1649	612	39.1649	756
39.1884	306	39.1884	628	39.1884	816
39.2119	288	39.2119	643	39.2119	770
39.2354	332	39.2354	621	39.2354	807
39.2589	269	39.2589	616	39.2589	786
39.2824	307	39.2824	555	39.2824	782
39.2544	293	39.2544	617	39.2544	782
39.3295	290	39.3295	565	39.3295	765
39.353	294	39.353	678	39.353	778
39.3765	277	39.3765	620	39.3765	729
39.4	298	39.4	588	39.4	783
39.0082	317	39.0082	661	39.0082	754
39.447	275	39.447	578	39.447	754
39.4705	293	39.4705	644	39.4705	781
39.494	278	39.494	640	39.494	747
39.5175	308	39.5175	594	39.5175	804
39.541	307	39.541	607	39.541	772
39.5645	324	39.5645	605	39.5645	793
39.588	292	39.588	612	39.588	815
39.6115	278	39.6115	588	39.6115	776
39.635	289	39.635	630	39.635	802
39.6585	280	39.6585	644	39.6585	767
39.682	295	39.682	624	39.682	750
39.7055	274	39.7055	583	39.7055	766
39.729	309	39.729	597	39.729	762
39.7525	300	39.7525	575	39.7525	739
39.7761	306	39.7761	598	39.7761	721
39.7996	274	39.7996	587	39.7996	779
39.8231	270	39.8231	612	39.8231	760
39.8466	266	39.8466	641	39.8466	784
39.8701	235	39.8701	603	39.8701	734
39.8936	317	39.8936	626	39.8936	782
39.9171	303	39.9171	650	39.9171	753
39.9406	291	39.9406	632	39.9406	772
39.9641	321	39.9641	600	39.9641	845
39.9876	305	39.9876	655	39.9876	800
40.0111	293	40.0111	637	40.0111	749
40.0346	297	40.0346	625	40.0346	758
40.0581	272	40.0581	648	40.0581	758
40.0816	296	40.0816	623	40.0816	794
40.1051	297	40.1051	579	40.1051	732
40.1286	299	40.1286	583	40.1286	820
40.1521	304	40.1521	589	40.1521	754
40.1756	292	40.1756	603	40.1756	789
40.1991	281	40.1991	616	40.1991	777
40.2227	266	40.2227	676	40.2227	761
40.2462	278	40.2462	626	40.2462	782
40.2697	283	40.2697	596	40.2697	769
40.2932	330	40.2932	614	40.2932	778
40.3167	312	40.3167	638	40.3167	784
40.3402	302	40.3402	582	40.3402	788
40.3637	277	40.3637	656	40.3637	784
40.3872	285	40.3872	610	40.3872	747
40.4107	267	40.4107	618	40.4107	779
40.4342	311	40.4342	643	40.4342	736
40.4577	285	40.4577	613	40.4577	752
40.4812	313	40.4812	602	40.4812	816
40.5047	305	40.5047	636	40.5047	729
40.5282	302	40.5282	610	40.5282	808
40.5517	295	40.5517	571	40.5517	741
40.5752	280	40.5752	659	40.5752	763
40.5987	300	40.5987	618	40.5987	733
40.6222	315	40.6222	580	40.6222	822
40.6458	315	40.6458	621	40.6458	762
40.6693	312	40.6693	647	40.6693	773
40.6928	290	40.6928	585	40.6928	732
40.7163	298	40.7163	596	40.7163	808
40.7398	309	40.7398	628	40.7398	784
40.7633	318	40.7633	587	40.7633	780
40.7868	303	40.7868	612	40.7868	853
40.8103	313	40.8103	599	40.8103	775
40.8338	267	40.8338	632	40.8338	770
40.8573	303	40.8573	651	40.8573	782
40.8808	303	40.8808	665	40.8808	768
40.9043	282	40.9043	614	40.9043	782
40.9278	311	40.9278	611	40.9278	768
40.9513	298	40.9513	639	40.9513	801
40.9748	308	40.9748	620	40.9748	764
40.9983	314	40.9983	627	40.9983	791
41.0218	292	41.0218	614	41.0218	807
41.0453	308	41.0453	583	41.0453	767
41.0688	328	41.0688	615	41.0688	748
41.0924	287	41.0924	622	41.0924	783
41.1159	308	41.1159	639	41.1159	849
41.1394	288	41.1394	590	41.1394	766
41.1629	297	41.1629	647	41.1629	792
41.1864	299	41.1864	663	41.1864	803
41.2099	291	41.2099	612	41.2099	810
41.2334	316	41.2334	580	41.2334	753
41.2569	321	41.2569	599	41.2569	798
41.2804	327	41.2804	625	41.2804	806
41.3039	280	41.3039	637	41.3039	806
41.3274	345	41.3274	642	41.3274	763
41.3509	297	41.3509	614	41.3509	796
41.3744	302	41.3744	583	41.3744	765
41.3979	300	41.3979	618	41.3979	810
41.4214	311	41.4214	626	41.4214	778
41.4449	305	41.4449	627	41.4449	805
41.4684	340	41.4684	597	41.4684	803
41.4919	340	41.4919	624	41.4919	830
41.5155	288	41.5155	645	41.5155	803
41.539	350	41.539	635	41.539	892
41.5625	324	41.5625	619	41.5625	873
41.586	347	41.586	578	41.586	894
41.6095	323	41.6095	625	41.6095	924
41.633	313	41.633	644	41.633	962
41.6565	328	41.6565	636	41.6565	996
41.68	333	41.68	611	41.68	1054
41.7035	338	41.7035	632	41.7035	1090
41.727	320	41.727	631	41.727	1160
41.7505	350	41.7505	629	41.7505	1110
41.774	339	41.774	600	41.774	1175
41.7975	354	41.7975	623	41.7975	1232
41.821	320	41.821	662	41.821	1245
41.7579	326	41.7579	631	41.7579	1196
41.7579	327	41.7579	640	41.7579	1151
41.8915	350	41.8915	635	41.8915	1114
41.915	321	41.915	640	41.915	1118
41.9385	325	41.9385	670	41.9385	1098
41.9621	306	41.9621	621	41.9621	1124
41.9856	310	41.9856	674	41.9856	1009
42.0091	323	42.0091	641	42.0091	972
42.0326	362	42.0326	657	42.0326	929
42.0561	343	42.0561	669	42.0561	919
42.0796	327	42.0796	660	42.0796	859
42.1031	329	42.1031	716	42.1031	866
42.1266	366	42.1266	698	42.1266	911
42.1501	329	42.1501	674	42.1501	821
42.1736	334	42.1736	677	42.1736	837
42.1971	349	42.1971	699	42.1971	879
42.2206	340	42.2206	744	42.2206	855
42.2441	341	42.2441	728	42.2441	824
42.2676	312	42.2676	712	42.2676	832
42.2911	358	42.2911	740	42.2911	845
42.3146	331	42.3146	761	42.3146	823
42.3381	374	42.3381	837	42.3381	842
42.3616	342	42.3616	832	42.3616	784
42.3851	331	42.3851	834	42.3851	794
42.4087	316	42.4087	853	42.4087	887
42.4322	356	42.4322	852	42.4322	803
42.4557	330	42.4557	806	42.4557	860
42.4792	323	42.4792	799	42.4792	858
42.5027	336	42.5027	826	42.5027	870
42.5262	336	42.5262	838	42.5262	812
42.5497	316	42.5497	787	42.5497	840
42.5732	372	42.5732	702	42.5732	831
42.5967	360	42.5967	803	42.5967	854
42.6202	354	42.6202	741	42.6202	809
42.6437	383	42.6437	757	42.6437	806
42.6672	294	42.6672	743	42.6672	798
42.6907	342	42.6907	735	42.6907	763
42.7142	329	42.7142	734	42.7142	777
42.7377	331	42.7377	706	42.7377	859
42.7612	353	42.7612	681	42.7612	855
42.7847	332	42.7847	700	42.7847	834
42.8082	343	42.8082	722	42.8082	789
42.8318	367	42.8318	707	42.8318	765
42.8553	364	42.8553	643	42.8553	833
42.8788	365	42.8788	646	42.8788	801
42.9023	358	42.9023	623	42.9023	821
42.9258	368	42.9258	704	42.9258	846
42.9493	327	42.9493	666	42.9493	806
42.9728	339	42.9728	623	42.9728	820
42.9963	364	42.9963	668	42.9963	757
43.0198	347	43.0198	629	43.0198	810
43.0433	362	43.0433	594	43.0433	784
43.0668	362	43.0668	647	43.0668	747
43.0903	331	43.0903	635	43.0903	837
43.1138	307	43.1138	634	43.1138	815
43.1373	316	43.1373	648	43.1373	766
43.1608	338	43.1608	656	43.1608	830
43.1843	352	43.1843	610	43.1843	819
43.2078	345	43.2078	609	43.2078	795
43.2313	354	43.2313	627	43.2313	782
43.2548	342	43.2548	629	43.2548	804
43.2784	360	43.2784	702	43.2784	781
43.3019	335	43.3019	645	43.3019	797
43.3254	369	43.3254	622	43.3254	744
43.3489	358	43.3489	632	43.3489	755
43.3724	354	43.3724	663	43.3724	781
43.3959	330	43.3959	623	43.3959	772
43.4194	314	43.4194	650	43.4194	826
43.4429	326	43.4429	641	43.4429	805
43.4664	360	43.4664	631	43.4664	822
43.4899	335	43.4899	594	43.4899	794
43.5134	292	43.5134	620	43.5134	794
43.5369	343	43.5369	616	43.5369	782
43.5604	331	43.5604	628	43.5604	755
43.5839	345	43.5839	620	43.5839	820
43.6074	358	43.6074	624	43.6074	803
43.6309	319	43.6309	627	43.6309	779
43.6544	341	43.6544	613	43.6544	784
43.6779	330	43.6779	643	43.6779	835
43.7015	324	43.7015	637	43.7015	781
43.725	345	43.725	599	43.725	827
43.7485	336	43.7485	602	43.7485	765
43.772	340	43.772	678	43.772	751
43.7955	332	43.7955	617	43.7955	804
43.819	311	43.819	616	43.819	804
43.8425	342	43.8425	651	43.8425	799
43.866	344	43.866	623	43.866	832
43.8895	308	43.8895	603	43.8895	783
43.913	323	43.913	641	43.913	765
43.9365	304	43.9365	661	43.9365	789
43.96	300	43.96	649	43.96	779
43.9835	295	43.9835	649	43.9835	779
44.007	314	44.007	631	44.007	831
44.0305	304	44.0305	633	44.0305	743
44.054	288	44.054	622	44.054	771
44.0775	337	44.0775	644	44.0775	805
44.101	291	44.101	627	44.101	801
44.1245	323	44.1245	630	44.1245	748
44.1481	288	44.1481	635	44.1481	794
44.1716	332	44.1716	598	44.1716	787
44.1951	302	44.1951	625	44.1951	757
44.2186	304	44.2186	603	44.2186	752
44.0658	280	44.0658	624	44.0658	797
44.2656	294	44.2656	649	44.2656	807
44.2891	298	44.2891	610	44.2891	752
44.3126	299	44.3126	658	44.3126	733
44.3361	291	44.3361	609	44.3361	755
44.3596	317	44.3596	672	44.3596	795
44.3831	315	44.3831	607	44.3831	775
44.4066	286	44.4066	616	44.4066	729
44.4301	314	44.4301	605	44.4301	761
44.4536	317	44.4536	590	44.4536	722
44.4771	306	44.4771	617	44.4771	764
44.5006	293	44.5006	620	44.5006	760
44.5241	262	44.5241	617	44.5241	717
44.5476	292	44.5476	610	44.5476	763
44.5711	275	44.5711	622	44.5711	776
44.5947	288	44.5947	590	44.5947	744
44.6182	282	44.6182	624	44.6182	773
44.6417	275	44.6417	565	44.6417	785
44.6652	278	44.6652	559	44.6652	809
44.6887	305	44.6887	618	44.6887	772
44.7122	294	44.7122	608	44.7122	739
44.7357	293	44.7357	593	44.7357	784
44.7592	318	44.7592	605	44.7592	767
44.7827	268	44.7827	664	44.7827	750
44.8062	307	44.8062	586	44.8062	767
44.8297	271	44.8297	611	44.8297	750
44.8532	294	44.8532	575	44.8532	804
44.7699	302	44.7699	608	44.7699	793
44.9002	290	44.9002	627	44.9002	731
44.9237	270	44.9237	610	44.9237	767
44.9472	265	44.9472	592	44.9472	744
44.9707	285	44.9707	584	44.9707	729
44.9942	307	44.9942	629	44.9942	770
45.0178	293	45.0178	598	45.0178	769
45.0413	290	45.0413	627	45.0413	772
45.0648	287	45.0648	611	45.0648	751
45.0883	272	45.0883	566	45.0883	739
45.1118	280	45.1118	591	45.1118	719
45.1353	265	45.1353	599	45.1353	793
45.1588	262	45.1588	593	45.1588	789
45.1823	295	45.1823	559	45.1823	735
45.2058	276	45.2058	573	45.2058	742
45.2293	269	45.2293	574	45.2293	735
45.2528	264	45.2528	619	45.2528	724
45.2763	272	45.2763	549	45.2763	768
45.2998	260	45.2998	581	45.2998	776
45.3233	281	45.3233	529	45.3233	716
45.3468	261	45.3468	577	45.3468	733
45.3703	264	45.3703	568	45.3703	734
45.3938	274	45.3938	601	45.3938	761
45.4173	281	45.4173	571	45.4173	702
45.6156	288	45.6156	567	45.6156	775
45.4644	266	45.4644	578	45.4644	770
45.4879	258	45.4879	536	45.4879	730
45.5114	242	45.5114	571	45.5114	739
45.5349	283	45.5349	627	45.5349	721
45.5584	298	45.5584	571	45.5584	796
45.5819	295	45.5819	610	45.5819	693
45.6054	265	45.6054	607	45.6054	768
45.6289	267	45.6289	598	45.6289	724
45.6524	285	45.6524	593	45.6524	714
45.6759	262	45.6759	527	45.6759	688
45.6994	255	45.6994	570	45.6994	717
45.7229	269	45.7229	579	45.7229	751
45.7464	249	45.7464	593	45.7464	764
45.7699	267	45.7699	550	45.7699	726
45.7934	291	45.7934	540	45.7934	719
45.8169	266	45.8169	550	45.8169	672
45.8404	243	45.8404	556	45.8404	684
45.8639	268	45.8639	573	45.8639	738
45.8874	258	45.8874	559	45.8874	735
45.911	289	45.911	571	45.911	689
45.9345	270	45.9345	547	45.9345	751
45.958	256	45.958	542	45.958	746
45.9815	270	45.9815	540	45.9815	735
46.005	244	46.005	552	46.005	729
46.0285	242	46.0285	573	46.0285	712
46.052	235	46.052	520	46.052	716
46.0755	240	46.0755	576	46.0755	743
46.099	252	46.099	592	46.099	744
46.1225	240	46.1225	571	46.1225	757
46.146	247	46.146	587	46.146	686
46.1695	229	46.1695	584	46.1695	723
46.193	258	46.193	535	46.193	694
46.2165	246	46.2165	570	46.2165	700
46.24	278	46.24	614	46.24	717
46.2635	238	46.2635	572	46.2635	732
46.287	245	46.287	576	46.287	724
46.3105	240	46.3105	574	46.3105	673
46.3341	262	46.3341	584	46.3341	698
46.3576	204	46.3576	573	46.3576	705
46.3811	276	46.3811	564	46.3811	683
46.4046	264	46.4046	559	46.4046	714
46.4281	239	46.4281	598	46.4281	704
46.4516	234	46.4516	600	46.4516	706
46.4751	285	46.4751	545	46.4751	767
46.4986	252	46.4986	603	46.4986	726
46.5221	260	46.5221	557	46.5221	708
46.5456	270	46.5456	595	46.5456	720
46.5691	271	46.5691	581	46.5691	703
46.5926	240	46.5926	549	46.5926	693
46.6161	235	46.6161	605	46.6161	720
46.6396	254	46.6396	533	46.6396	678
46.6631	232	46.6631	530	46.6631	698
46.6866	238	46.6866	556	46.6866	684
46.7101	227	46.7101	528	46.7101	691
46.7336	248	46.7336	559	46.7336	733
46.7571	282	46.7571	572	46.7571	740
46.7807	251	46.7807	565	46.7807	766
46.8042	285	46.8042	574	46.8042	687
46.8277	247	46.8277	549	46.8277	677
46.8512	255	46.8512	512	46.8512	685
46.8747	276	46.8747	594	46.8747	702
46.8982	246	46.8982	578	46.8982	672
46.9217	242	46.9217	565	46.9217	757
46.9452	219	46.9452	536	46.9452	737
46.9687	228	46.9687	557	46.9687	734
46.9922	244	46.9922	530	46.9922	711
47.0157	248	47.0157	541	47.0157	718
47.0392	240	47.0392	578	47.0392	755
47.0627	245	47.0627	600	47.0627	716
47.0862	239	47.0862	587	47.0862	750
47.1097	223	47.1097	522	47.1097	710
47.1332	219	47.1332	526	47.1332	700
47.1567	234	47.1567	571	47.1567	694
47.1802	249	47.1802	526	47.1802	739
47.2038	247	47.2038	597	47.2038	720
47.2273	265	47.2273	552	47.2273	663
47.2508	247	47.2508	550	47.2508	668
47.2743	235	47.2743	562	47.2743	699
47.2978	234	47.2978	579	47.2978	718
47.3213	240	47.3213	553	47.3213	701
47.3448	259	47.3448	555	47.3448	656
47.3683	233	47.3683	528	47.3683	723
47.3918	208	47.3918	555	47.3918	701
47.4153	222	47.4153	537	47.4153	695
47.4388	234	47.4388	512	47.4388	675
47.4623	238	47.4623	531	47.4623	669
47.4858	250	47.4858	566	47.4858	694
47.5093	246	47.5093	525	47.5093	704
47.5328	243	47.5328	533	47.5328	700
47.5563	247	47.5563	539	47.5563	727
47.5798	236	47.5798	527	47.5798	682
47.6033	224	47.6033	536	47.6033	643
47.6268	232	47.6268	583	47.6268	681
47.6504	226	47.6504	529	47.6504	675
47.6739	208	47.6739	541	47.6739	679
47.6974	244	47.6974	569	47.6974	648
47.7209	239	47.7209	505	47.7209	705
47.7444	209	47.7444	546	47.7444	676
47.7679	232	47.7679	519	47.7679	698
47.7914	238	47.7914	520	47.7914	664
47.8149	231	47.8149	564	47.8149	636
47.8384	231	47.8384	537	47.8384	717
47.8619	195	47.8619	536	47.8619	692
47.8854	230	47.8854	551	47.8854	676
47.9089	221	47.9089	546	47.9089	691
47.9324	236	47.9324	508	47.9324	676
47.9559	256	47.9559	536	47.9559	716
47.9794	245	47.9794	518	47.9794	707
48.0029	231	48.0029	562	48.0029	683
48.0264	235	48.0264	553	48.0264	720
48.0499	228	48.0499	570	48.0499	712
48.0734	249	48.0734	571	48.0734	681
48.097	213	48.097	502	48.097	669
48.1205	241	48.1205	565	48.1205	666
48.144	244	48.144	480	48.144	701
48.1675	224	48.1675	532	48.1675	689
48.191	222	48.191	592	48.191	650
48.2145	212	48.2145	546	48.2145	690
48.238	242	48.238	552	48.238	693
48.2615	249	48.2615	539	48.2615	642
48.285	215	48.285	587	48.285	657
48.3085	240	48.3085	521	48.3085	688
48.332	228	48.332	526	48.332	671
48.3555	212	48.3555	574	48.3555	685
48.379	218	48.379	539	48.379	702
48.4025	247	48.4025	552	48.4025	705
48.426	204	48.426	548	48.426	685
48.4495	205	48.4495	534	48.4495	696
48.473	230	48.473	524	48.473	720
48.4965	240	48.4965	528	48.4965	696
48.5201	237	48.5201	578	48.5201	702
48.4419	199	48.4419	517	48.4419	723.166
48.5671	241	48.5671	537	48.5671	669
48.5906	235	48.5906	588	48.5906	699
48.6141	217	48.6141	514	48.6141	674
48.6376	231	48.6376	533	48.6376	660
48.6611	241	48.6611	544	48.6611	668
48.6846	215	48.6846	526	48.6846	685
48.7081	201	48.7081	582	48.7081	640
48.7316	211	48.7316	583	48.7316	662
48.7551	209	48.7551	575	48.7551	703
48.7786	247	48.7786	548	48.7786	700
48.8021	214	48.8021	530	48.8021	661
48.8256	215	48.8256	542	48.8256	669
48.8491	248	48.8491	549	48.8491	657
48.8726	228	48.8726	545	48.8726	673
48.8961	226	48.8961	523	48.8961	695
48.9196	221	48.9196	529	48.9196	675
48.9431	235	48.9431	563	48.9431	710
48.9667	228	48.9667	571	48.9667	690
48.9902	224	48.9902	513	48.9902	647
49.0137	224	49.0137	490	49.0137	663
48.9321	212	48.9321	557	48.9321	705.037
49.0607	216	49.0607	572	49.0607	708
49.0842	212	49.0842	549	49.0842	680
49.1077	216	49.1077	519	49.1077	660
49.1312	208	49.1312	572	49.1312	640
49.1547	208	49.1547	502	49.1547	683
49.1782	233	49.1782	539	49.1782	649
49.2017	211	49.2017	553	49.2017	686
49.2252	217	49.2252	542	49.2252	685
49.2487	215	49.2487	500	49.2487	658
49.2722	221	49.2722	495	49.2722	637
49.2957	229	49.2957	517	49.2957	710
49.3192	225	49.3192	569	49.3192	693
49.3427	246	49.3427	563	49.3427	677
49.3662	226	49.3662	578	49.3662	651
49.3898	205	49.3898	561	49.3898	618
49.4133	242	49.4133	521	49.4133	688
49.4368	196	49.4368	512	49.4368	628
49.4603	259	49.4603	507	49.4603	644
49.4838	193	49.4838	515	49.4838	681
49.5073	221	49.5073	542	49.5073	697
49.5308	236	49.5308	505	49.5308	685
49.5543	228	49.5543	510	49.5543	673
49.5778	197	49.5778	508	49.5778	673
49.6013	231	49.6013	528	49.6013	619
49.6248	230	49.6248	506	49.6248	692
49.6483	227	49.6483	516	49.6483	679
49.6718	238	49.6718	545	49.6718	686
49.6953	203	49.6953	502	49.6953	684
49.7188	202	49.7188	540	49.7188	667
49.7423	216	49.7423	518	49.7423	650
49.5964	195	49.5964	517	49.5964	650
49.7893	201	49.7893	560	49.7893	666
49.8128	214	49.8128	524	49.8128	644
49.8364	214	49.8364	505	49.8364	666
49.8599	223	49.8599	497	49.8599	645
49.8834	230	49.8834	534	49.8834	678
49.9069	237	49.9069	505	49.9069	715
49.9304	224	49.9304	535	49.9304	692
49.9539	211	49.9539	534	49.9539	692
49.9774	264	49.9774	562	49.9774	659
50.0009	217	50.0009	524	50.0009	704
50.0244	215	50.0244	516	50.0244	630
50.0479	232	50.0479	532	50.0479	703
50.0714	212	50.0714	501	50.0714	685
50.0949	233	50.0949	560	50.0949	638
50.1184	235	50.1184	526	50.1184	667
50.1419	216	50.1419	521	50.1419	664
50.1654	226	50.1654	518	50.1654	628
50.1889	220	50.1889	558	50.1889	692
50.2124	206	50.2124	550	50.2124	630
50.2359	224	50.2359	513	50.2359	691
50.2594	228	50.2594	491	50.2594	656
50.283	247	50.283	531	50.283	669
50.3065	189	50.3065	558	50.3065	627.334
50.33	203	50.33	590	50.33	668
50.3535	210	50.3535	514	50.3535	624
50.377	210	50.377	529	50.377	652
50.4005	208	50.4005	529	50.4005	680
50.424	218	50.424	515	50.424	696
50.4475	208	50.4475	551	50.4475	643
50.471	201	50.471	526	50.471	674
50.4945	215	50.4945	534	50.4945	631
50.518	211	50.518	522	50.518	686
50.5415	226	50.5415	549	50.5415	688
50.565	214	50.565	536	50.565	651
50.5885	216	50.5885	515	50.5885	641
50.612	205	50.612	484	50.612	666
50.5007	206	50.5007	514	50.5007	690
50.659	207	50.659	534	50.659	685
50.6825	225	50.6825	497	50.6825	669
50.7061	217	50.7061	522	50.7061	666
50.7296	219	50.7296	552	50.7296	642
50.7531	188	50.7531	502	50.7531	663
50.7766	193	50.7766	498	50.7766	644
50.8001	209	50.8001	502	50.8001	675
50.8236	234	50.8236	545	50.8236	665
50.8471	230	50.8471	554	50.8471	642
50.8706	223	50.8706	520	50.8706	637
50.8941	200	50.8941	513	50.8941	693
50.9176	250	50.9176	527	50.9176	643
50.9411	214	50.9411	516	50.9411	660
50.9646	215	50.9646	502	50.9646	644
50.9881	224	50.9881	526	50.9881	658
51.0116	227	51.0116	538	51.0116	672
51.0351	210	51.0351	504	51.0351	699
51.0586	200	51.0586	514	51.0586	661
51.0821	210	51.0821	511	51.0821	672
51.1056	222	51.1056	483	51.1056	646
51.1291	223	51.1291	532	51.1291	637
50.8839	212	50.8839	527	50.8839	704
51.1762	220	51.1762	533	51.1762	658
51.1997	202	51.1997	493	51.1997	667
51.2232	221	51.2232	515	51.2232	689
51.2467	211	51.2467	512	51.2467	631
51.2702	207	51.2702	523	51.2702	630
51.2937	215	51.2937	523	51.2937	672
51.3172	209	51.3172	488	51.3172	682
51.3407	218	51.3407	544	51.3407	669
51.3642	222	51.3642	527	51.3642	678
51.3877	225	51.3877	506	51.3877	629
51.4112	239	51.4112	511	51.4112	695
51.6326	232	51.6326	529	51.6326	677
51.4582	210	51.4582	529	51.4582	675
51.4817	219	51.4817	497	51.4817	681
51.5052	254	51.5052	492	51.5052	650
51.5287	202	51.5287	518	51.5287	667
51.5522	235	51.5522	490	51.5522	614
51.5757	232	51.5757	510	51.5757	625
51.5993	204	51.5993	541	51.5993	643
51.6228	207	51.6228	528	51.6228	657
51.6463	214	51.6463	490	51.6463	669
51.6698	190	51.6698	513	51.6698	671
51.6933	218	51.6933	515	51.6933	674
51.7168	194	51.7168	508	51.7168	628
51.7403	195	51.7403	513	51.7403	652
51.7638	246	51.7638	499	51.7638	690
51.7873	225	51.7873	517	51.7873	686
51.8108	203	51.8108	477	51.8108	676
51.8343	174	51.8343	570	51.8343	693
51.8578	222	51.8578	524	51.8578	617
51.8813	207	51.8813	480	51.8813	678
51.9048	224	51.9048	504	51.9048	655
51.9283	203	51.9283	504	51.9283	661
51.9518	208	51.9518	514	51.9518	652
51.9753	241	51.9753	503	51.9753	614
51.9988	219	51.9988	474	51.9988	623
52.0224	248	52.0224	518	52.0224	656
52.0459	202	52.0459	520	52.0459	621
52.0694	234	52.0694	454	52.0694	644
52.0929	226	52.0929	524	52.0929	673
52.1164	199	52.1164	494	52.1164	648
52.1399	209	52.1399	528	52.1399	669
52.1634	222	52.1634	526	52.1634	652
52.1869	235	52.1869	549	52.1869	645
52.2104	228	52.2104	500	52.2104	628
52.2339	229	52.2339	497	52.2339	692
52.2574	220	52.2574	534	52.2574	660
52.2809	207	52.2809	508	52.2809	660
52.3044	267	52.3044	522	52.3044	640
52.3279	225	52.3279	503	52.3279	644
52.3514	206	52.3514	513	52.3514	645
52.3749	228	52.3749	495	52.3749	653
52.3984	212	52.3984	551	52.3984	683
52.4219	200	52.4219	495	52.4219	635
52.5594	196	52.5594	505	52.5594	670
52.469	213	52.469	551	52.469	638
52.4925	191	52.4925	545	52.4925	659
52.516	231	52.516	531	52.516	617
52.5395	231	52.5395	500	52.5395	642
52.563	207	52.563	544	52.563	676
52.5865	229	52.5865	492	52.5865	666
52.61	211	52.61	492	52.61	666
52.6335	206	52.6335	506	52.6335	619
52.657	224	52.657	504	52.657	596
52.6805	213	52.6805	492	52.6805	643
52.704	210	52.704	479	52.704	669
52.7275	212	52.7275	477	52.7275	643
52.751	222	52.751	507	52.751	619
52.7745	223	52.7745	526	52.7745	648
52.798	219	52.798	509	52.798	610
52.8215	236	52.8215	486	52.8215	614
52.845	238	52.845	541	52.845	625
52.8685	217	52.8685	539	52.8685	661
52.8921	204	52.8921	539	52.8921	651
52.9156	228	52.9156	479	52.9156	632
52.9391	205	52.9391	506	52.9391	627
52.9626	210	52.9626	497	52.9626	631
52.9861	201	52.9861	510	52.9861	636
53.0096	212	53.0096	532	53.0096	653
53.0331	214	53.0331	553	53.0331	658
53.0566	199	53.0566	493	53.0566	649
53.0801	205	53.0801	561	53.0801	650
53.1036	204	53.1036	517	53.1036	654
53.1271	221	53.1271	499	53.1271	668
53.1506	220	53.1506	519	53.1506	624
53.1741	228	53.1741	570	53.1741	674
53.1976	207	53.1976	497	53.1976	665
53.2211	193	53.2211	482	53.2211	604
53.2446	215	53.2446	491	53.2446	650
53.2681	193	53.2681	552	53.2681	619
53.2916	209	53.2916	511	53.2916	656
53.3151	194	53.3151	520	53.3151	626
53.3387	215	53.3387	536	53.3387	588
53.3622	199	53.3622	480	53.3622	616
53.3857	206	53.3857	453	53.3857	627
53.4092	223	53.4092	526	53.4092	614
53.4327	225	53.4327	483	53.4327	632
53.4562	206	53.4562	541	53.4562	624
53.4774	178	53.4774	505	53.4774	680
53.5032	210	53.5032	504	53.5032	620
53.5267	239	53.5267	517	53.5267	599
53.5502	194	53.5502	541	53.5502	647
53.5309	228	53.5309	509	53.5309	662
53.5972	206	53.5972	515	53.5972	650
53.6207	195	53.6207	511	53.6207	623
53.6442	208	53.6442	482	53.6442	659
53.6677	228	53.6677	529	53.6677	653
53.6912	223	53.6912	516	53.6912	630
53.7147	185	53.7147	523	53.7147	628
53.7382	210	53.7382	460	53.7382	657
53.7617	209	53.7617	480	53.7617	633
53.7853	189	53.7853	491	53.7853	669
53.8088	197	53.8088	487	53.8088	673
53.8831	215	53.8831	513	53.8831	651
53.8558	209	53.8558	518	53.8558	650
53.8793	208	53.8793	477	53.8793	667
53.9028	212	53.9028	530	53.9028	616
53.9263	187	53.9263	510	53.9263	634
53.9498	207	53.9498	492	53.9498	655
53.9733	197	53.9733	498	53.9733	600
53.9968	208	53.9968	490	53.9968	624
54.0203	212	54.0203	479	54.0203	598
54.0438	191	54.0438	474	54.0438	621
54.0673	183	54.0673	531	54.0673	625
54.0908	207	54.0908	495	54.0908	624
54.1143	198	54.1143	493	54.1143	635
54.1378	212	54.1378	562	54.1378	622
54.1613	215	54.1613	493	54.1613	630
54.1848	223	54.1848	511	54.1848	595
54.2084	177	54.2084	488	54.2084	656
54.2319	202	54.2319	543	54.2319	648
54.2554	181	54.2554	550	54.2554	593
54.2789	203	54.2789	529	54.2789	597
54.3024	189	54.3024	500	54.3024	642
54.3259	196	54.3259	530	54.3259	634
54.3494	224	54.3494	474	54.3494	616
54.3729	215	54.3729	517	54.3729	651
54.3964	208	54.3964	496	54.3964	572
54.4199	173	54.4199	483	54.4199	660
54.4434	189	54.4434	528	54.4434	630
54.4669	187	54.4669	516	54.4669	596
54.4904	200	54.4904	503	54.4904	616
54.5139	187	54.5139	482	54.5139	609
54.5374	225	54.5374	511	54.5374	633
54.5609	200	54.5609	508	54.5609	633
54.5844	200	54.5844	489	54.5844	608
54.6079	196	54.6079	467	54.6079	642
54.6377	201	54.6377	489	54.6377	639
54.655	186	54.655	504	54.655	585
54.6785	188	54.6785	534	54.6785	638
54.702	201	54.702	482	54.702	650
54.7255	188	54.7255	475	54.7255	569
54.8232	233	54.8232	497	54.8232	652
54.7725	193	54.7725	503	54.7725	660
54.796	199	54.796	486	54.796	640
54.8195	200	54.8195	577	54.8195	592
54.843	182	54.843	486	54.843	576
54.8665	180	54.8665	461	54.8665	648
54.89	187	54.89	469	54.89	595
54.9135	205	54.9135	489	54.9135	582
54.937	205	54.937	493	54.937	615
54.9605	201	54.9605	490	54.9605	621
54.984	236	54.984	462	54.984	621
55.0075	187	55.0075	493	55.0075	602
55.031	206	55.031	483	55.031	603
55.0545	193	55.0545	493	55.0545	587
55.0781	201	55.0781	475	55.0781	591
55.1016	175	55.1016	502	55.1016	613
55.1251	192	55.1251	465	55.1251	628
55.1486	199	55.1486	502	55.1486	634
55.1721	194	55.1721	466	55.1721	563
55.1956	195	55.1956	460	55.1956	602
55.2191	173	55.2191	508	55.2191	592
55.2426	204	55.2426	483	55.2426	623
55.2661	174	55.2661	457	55.2661	625
55.2896	186	55.2896	484	55.2896	629
55.3131	176	55.3131	443	55.3131	594
55.3366	187	55.3366	499	55.3366	633
55.3601	178	55.3601	500	55.3601	648
55.3836	205	55.3836	483	55.3836	625
55.4071	190	55.4071	471	55.4071	630
55.4306	198	55.4306	471	55.4306	581
55.4541	190	55.4541	458	55.4541	596
55.4776	193	55.4776	481	55.4776	558
55.5011	186	55.5011	496	55.5011	611
55.5247	195	55.5247	486	55.5247	583
55.5482	174	55.5482	503	55.5482	615
55.5717	196	55.5717	502	55.5717	572
55.5952	172	55.5952	493	55.5952	584
55.6187	186	55.6187	494	55.6187	605
55.6422	177	55.6422	513	55.6422	607
55.7074	199	55.7074	481	55.7074	631
55.6892	195	55.6892	453	55.6892	593
55.7127	191	55.7127	515	55.7127	626
55.7362	199	55.7362	472	55.7362	638
55.7597	186	55.7597	468	55.7597	625
55.7832	193	55.7832	468	55.7832	578
55.8067	195	55.8067	507	55.8067	575
55.8302	179	55.8302	467	55.8302	618
55.8537	175	55.8537	496	55.8537	559
55.8772	184	55.8772	445	55.8772	618
55.9007	197	55.9007	511	55.9007	610
55.9242	194	55.9242	477	55.9242	606
55.9477	198	55.9477	447	55.9477	633
55.9713	182	55.9713	467	55.9713	595
55.9948	184	55.9948	496	55.9948	576
56.0183	166	56.0183	473	56.0183	594
56.0418	186	56.0418	483	56.0418	609
56.0653	201	56.0653	494	56.0653	585
56.0888	181	56.0888	505	56.0888	605
56.1123	165	56.1123	484	56.1123	618
56.1358	179	56.1358	470	56.1358	582
56.1593	166	56.1593	498	56.1593	596
56.1828	163	56.1828	483	56.1828	579
56.2063	183	56.2063	489	56.2063	580
56.2298	168	56.2298	460	56.2298	626
56.2533	179	56.2533	466	56.2533	579
[truncated: 1,004 more rows]

## Sheet: Fig.2b
Figure 2b
Raman
MoO3@CoO/CC		CoO/CC
x	y	x	y
1301.57	1346.96	1311.57	1346.96
1300.44	1318.26	1310.44	1386.71
1299.3	1335.68	1309.3	1384.25
1298.17	1282.45	1308.17	1395.03
1297.04	1310.91	1307.04	1293.25
1295.9	1334.94	1305.9	1290.81
1294.77	1332.49	1304.77	1385.43
1293.64	1290.33	1303.64	1385.18
1292.5	1446.67	1302.5	1296.71
1291.37	1373.65	1301.37	1278.84
1290.24	1283.01	1300.24	1249.94
1289.1	1344.49	1299.1	1284.98
1287.97	1342.04	1297.97	1284.74
1286.83	1366.03	1296.83	1308.74
1285.7	1262.24	1295.7	1295.29
1284.56	1319.27	1294.56	1354.51
1283.43	1248.57	1293.43	1217.74
1282.29	1290.17	1292.29	1365.02
1281.16	1336.16	1291.16	1292.13
1280.02	1287.49	1290.02	1274.29
1278.88	1384.08	1288.88	1260.85
1277.75	1302.42	1287.75	1295.82
1276.61	1315.38	1286.61	1302.18
1275.47	1418.5	1285.47	1332.73
1274.34	1297.31	1284.34	1312.7
1273.2	1259.69	1283.2	1358.62
1272.06	1213.31	1282.06	1310.02
1270.93	1300.99	1280.93	1303.18
1269.79	1338.1	1279.79	1357.88
1268.65	1357.63	1278.65	1260.97
1267.51	1291.48	1277.51	1300.27
1266.37	1302.23	1276.37	1339.56
1265.23	1286.62	1275.23	1266.86
1264.1	1347.85	1274.1	1301.75
1262.96	1310.29	1272.96	1354.19
1261.82	1329.8	1271.82	1294.69
1260.68	1283.48	1270.68	1358.08
1259.54	1307.37	1269.54	1388.54
1258.4	1276.43	1268.4	1280.82
1257.26	1374.87	1267.26	1291.55
1256.12	1343.93	1266.12	1322
1254.98	1352.45	1264.98	1302.03
1253.84	1332.47	1263.84	1347.82
1252.7	1340.99	1262.7	1294.98
1251.55	1294.74	1261.55	1384.56
1250.41	1292.31	1260.41	1388.69
1249.27	1298.65	1259.27	1338.07
1248.13	1381.61	1258.13	1377.23
1246.99	1363.85	1256.99	1348.52
1245.85	1398.61	1255.85	1308.88
1244.7	1343.65	1254.7	1380.85
1243.56	1363.09	1253.56	1330.27
1242.42	1408.78	1252.42	1299.41
1241.27	1292.61	1251.27	1362.59
1240.13	1355.78	1250.13	1336.1
1238.99	1292.13	1248.99	1270.27
1237.84	1305.01	1247.84	1399.01
1236.7	1363.78	1246.7	1296.03
1235.56	1394.12	1245.56	1324.2
1234.41	1352.36	1244.41	1402.6
1233.27	1317.16	1243.27	1356.48
1232.12	1393.35	1242.12	1330.02
1230.98	1380	1240.98	1270.82
1229.83	1357.91	1239.83	1360.1
1228.69	1394.77	1238.69	1401.32
1227.54	1366.14	1237.54	1385.78
1226.4	1381.17	1236.4	1381.17
1225.25	1324.19	1235.25	1280.56
1224.1	1356.67	1234.1	1337.04
1222.96	1369.5	1232.96	1328.07
1221.81	1321.28	1231.81	1334.37
1220.66	1373.36	1230.66	1390.8
1219.52	1301.18	1229.52	1355.67
1218.37	1351.06	1228.37	1316.2
1217.22	1359.53	1227.22	1287.63
1216.07	1341.86	1226.07	1348.39
1214.93	1374.28	1224.93	1293.69
1213.78	1352.25	1223.78	1291.28
1212.63	1267.09	1222.63	1349.83
1211.48	1266.86	1221.48	1279.92
1210.33	1260.1	1220.33	1340.62
1209.18	1320.79	1219.18	1275.1
1208.04	1298.8	1218.04	1250.94
1206.89	1281.16	1216.89	1322.49
1205.74	1394.01	1215.74	1333.12
1204.59	1293.73	1214.59	1276.34
1203.44	1406.54	1213.44	1315.24
1202.29	1356.29	1212.29	1260.66
1201.14	1308.23	1211.14	1210.44
1199.99	1325.38	1209.99	1262.37
1198.83	1279.51	1208.83	1257.79
1197.68	1211.95	1207.68	1248.87
1196.53	1276.87	1206.53	1276.87
1195.38	1309.2	1205.38	1300.52
1194.23	1298.11	1204.23	1252.52
1193.08	1352.13	1203.08	1306.55
1191.92	1293.29	1201.92	1206.5
1190.77	1219.29	1200.77	1340.79
1189.62	1219.07	1199.62	1301.5
1188.47	1255.71	1198.47	1288.24
1187.31	1285.84	1197.31	1212.12
1186.16	1255.25	1196.16	1263.92
1185.01	1194.33	1195.01	1222.51
1183.85	1278.63	1193.85	1298.13
1182.7	1252.39	1192.7	1302.23
1181.55	1347.48	1191.55	1200.17
1180.39	1262.76	1190.39	1301.75
1179.24	1253.87	1189.24	1201.9
1178.08	1255.8	1188.08	1234.15
1176.93	1240.42	1186.93	1277.22
1175.77	1246.69	1185.77	1246.69
1174.62	1203.18	1184.62	1244.29
1173.46	1142.38	1183.46	1248.39
1172.31	1217.88	1182.31	1226.53
1171.15	1252.26	1181.15	1245.77
1169.99	1191.48	1179.99	1286.63
1168.84	1221.53	1178.84	1245.31
1167.68	1223.47	1177.68	1286.15
1166.53	1283.76	1176.53	1247.02
1165.37	1212.21	1175.37	1242.47
1164.21	1242.24	1174.21	1294.09
1163.05	1220.41	1173.05	1200.97
1161.9	1330.33	1171.9	1228.82
1160.74	1250.19	1170.74	1260.99
1159.58	1232.69	1169.58	1278.03
1158.42	1290.74	1168.42	1249.73
1157.26	1191.23	1167.26	1273.24
1156.1	1270.85	1166.1	1208.28
1154.95	1195.11	1164.95	1251.2
1153.79	1248.81	1163.79	1250.97
1152.63	1192.52	1162.63	1267.99
1151.47	1213.86	1161.47	1295.79
1150.31	1202.86	1160.31	1258.9
1149.15	1291	1159.15	1295.31
1147.99	1271.37	1157.99	1267.06
1146.83	1240.97	1156.83	1348.7
1145.67	1221.36	1155.67	1178.28
1144.51	1397.74	1154.51	1335.28
1143.35	1322.11	1153.35	1287.66
1142.18	1224.99	1152.18	1283.12
1141.02	1297.95	1151.02	1246.29
1139.86	1278.34	1149.86	1243.91
1138.7	1232.92	1148.7	1291.02
1137.54	1290.78	1147.54	1301.54
1136.37	1183	1146.37	1266.88
1135.21	1277.4	1145.21	1318.26
1134.05	1302.97	1144.05	1199.76
1132.89	1244.69	1142.89	1274.78
1131.72	1285.3	1141.72	1216.52
1130.56	1233.49	1140.56	1285.06
1129.4	1254.74	1139.4	1244
1128.23	1258.81	1138.23	1278.14
1127.07	1185.56	1137.07	1252.14
1125.9	1266.94	1135.9	1200.37
1124.74	1198	1134.74	1165.8
1123.58	1260.03	1133.58	1165.58
1122.41	1261.94	1132.41	1264.09
1121.25	3096.35	1131.25	1210.21
1120.08	4466.67	1130.08	1250.75
1118.91	1593.72	1128.91	1332.03
1117.75	1209.55	1127.75	1282.46
1116.58	1196.46	1126.58	1213.61
1115.42	1204.81	1125.42	1219.82
1114.25	1236.74	1124.25	1236.74
1113.08	1150.8	1123.08	1206.51
1111.92	1277	1121.92	1187.01
1110.75	1240.34	1120.75	1296.04
1109.58	1186.57	1119.58	1270.1
1108.42	1272.01	1118.42	1182.07
1107.25	1235.38	1117.25	1239.66
1106.08	1226.59	1116.08	1256.56
1104.91	1269.17	1114.91	1230.64
1103.74	1149.1	1113.74	1241.12
1102.57	1258	1112.57	1176.7
1101.41	1223.55	1111.41	1206.43
1100.24	1208.35	1110.24	1204.07
1099.07	1218.82	1109.07	1214.54
1097.9	1280.59	1107.9	1319.07
1096.73	1288.91	1106.73	1203.41
1095.56	1312.18	1105.56	1228.83
1094.39	1269.2	1104.39	1209.37
1093.22	1266.83	1103.22	1251.88
1092.05	1206.79	1102.05	1172.62
1090.88	1202.3	1100.88	1277.04
1089.71	1172.19	1099.71	1257.59
1088.54	1231.74	1098.54	1321.4
1087.36	1308.35	1097.36	1227.25
1086.19	1248.36	1096.19	1295.31
1085.02	1273.73	1095.02	1235.33
1083.85	1273.5	1093.85	1288.43
1082.68	1247.67	1092.68	1181.55
1081.5	1215.45	1091.5	1192
1080.33	1232.29	1090.33	1260
1079.16	1264.03	1089.16	1208.61
1077.99	1263.8	1087.99	1251.01
1076.81	1329.62	1086.81	1240.13
1075.64	1293.16	1085.64	1126.99
1074.47	1235.41	1084.47	1182.16
1073.29	1228.79	1083.29	1220.28
1072.12	1171.08	1082.12	1179.59
1070.94	1260.27	1080.94	1183.63
1069.77	1245.14	1079.77	1217.47
1068.59	1159.79	1078.59	1176.81
1067.42	1291.49	1077.42	1238.3
1066.24	1265.73	1076.24	1233.82
1065.07	1152.77	1075.07	1137.88
1063.89	1182.33	1073.89	1131.29
1062.72	1260.77	1072.72	1162.97
1061.54	1152.13	1071.54	1177.64
1060.36	1185.92	1070.36	1149.79
1059.19	1230.33	1069.19	1168.7
1058.01	1202.48	1068.01	1181.23
1056.83	1159.77	1066.83	1166.15
1055.66	1168.06	1065.66	1157.44
1054.48	1191.2	1064.48	1199.69
1053.3	1216.45	1063.3	1157.01
1052.12	1171.65	1062.12	1097.36
1050.95	1162.95	1060.95	1118.38
1049.77	1118.18	1059.77	1158.49
1048.59	1130.7	1058.59	1147.67
1047.41	1164.43	1057.41	1119.88
1046.23	1166.33	1056.23	1140.88
1045.05	1176.72	1055.05	1096.15
1043.87	1189.22	1053.87	1151.06
1042.69	1072.43	1052.69	1125.42
1041.51	1142.16	1051.51	1195.14
1040.33	1127.12	1050.33	1156.78
1039.15	1082.43	1049.15	1150.21
1037.97	1116.11	1047.97	1145.76
1036.79	1141.32	1046.79	1115.91
1035.61	1058.54	1045.61	1115.7
1034.43	1117.61	1044.43	1060.46
1033.25	1096.24	1043.25	1140.68
1032.07	1102.38	1042.07	1076.99
1030.89	1114.87	1040.89	1087.37
1029.7	1051.21	1039.7	1140.05
1028.52	1036.22	1038.52	1160.99
1027.34	1126.94	1037.34	1076.2
1026.16	1090.8	1036.16	1114.05
1024.97	1111.73	1034.97	1071.57
1023.79	1164.35	1033.79	1086.17
1022.61	1090.19	1032.61	1056.39
1021.42	1140.69	1031.42	1159.7
1020.24	1140.47	1030.24	1072.89
1019.06	1066.36	1029.06	1144.49
1017.87	1057.71	1027.87	1099.94
1016.69	1044.85	1026.69	1038.52
1015.5	1072.1	1025.5	1067.88
1014.32	1038.14	1024.32	1122.54
1013.13	1130.77	1023.13	1090.69
1011.95	1195.95	1021.95	1111.58
1010.76	1052.32	1020.76	1086.06
1009.58	1071.1	1019.58	1064.78
1008.39	1060.36	1018.39	1062.47
1007.21	1051.74	1017.21	1043.31
1006.02	1053.65	1016.02	1034.68
1004.83	1040.81	1014.83	1082.95
1003.65	983.744	1013.65	1023.77
1002.46	1046.75	1012.46	1103.61
1001.27	1067.61	1011.27	1036.02
1000.08	989.513	1010.08	1033.73
998.896	1117.73	1008.9	1071.42
997.708	1104.9	1007.71	1111.21
996.52	1117.32	1006.52	1041.57
995.332	1072.93	1005.33	1079.24
994.143	1121.11	1004.14	1024.35
992.954	1110.39	1002.95	1078.84
991.765	1063.92	1001.76	1055.51
990.576	1053.21	1000.58	1006.97
989.387	1063.53	999.387	1080.34
988.197	998.186	998.197	1065.43
987.007	1079.94	997.007	1071.54
985.817	1075.54	995.817	1039.83
984.627	951.424	994.627	1024.93
983.436	1010.04	993.436	1045.74
982.246	1018.25	992.246	1089.64
981.055	1022.26	991.055	1095.73
979.863	1064.05	989.863	1055.65
978.672	1080.64	988.672	1082.74
977.48	1095.12	987.48	1080.44
976.288	1011.02	986.288	1055.07
975.096	987.76	985.096	1023.41
973.904	974.996	983.904	1050.48
972.711	1044	982.711	1090.12
971.519	1100.39	981.519	1033.32
970.326	1064.56	980.326	1037.32
969.132	1035.03	979.132	1079.03
967.939	1068.36	977.939	1083.02
966.745	1114.24	976.745	1126.8
965.552	1120.31	975.552	1057.49
964.357	1051.01	974.357	1048.92
963.163	1071.75	973.163	1078.03
961.969	1058.99	971.969	1077.83
960.774	1106.92	970.774	1054.61
959.579	1077.43	969.579	1050.23
958.384	1064.68	968.384	1079.32
957.188	1064.48	967.188	1031.02
955.993	1127.01	965.993	1106.1
954.797	1026.45	964.797	1101.71
953.601	1076.42	963.601	1051.34
952.404	1055.33	962.404	1032.34
951.208	1059.31	961.208	1017.52
950.011	994.353	960.011	1096.71
948.814	1069.36	958.814	1111.13
947.617	1158.95	957.617	1092.13
946.419	1119.07	956.419	1198.4
945.222	1095.9	955.222	1087.55
944.024	1120.74	954.024	1033.08
942.826	1128.87	952.826	1047.49
941.628	1053.56	951.628	1038.95
940.429	1038.76	950.429	1059.62
939.23	957.233	949.23	1109.47
938.031	1015.44	948.031	1025.86
936.832	1113.23	946.832	1027.76
935.633	1052.58	945.633	1017.14
934.433	1094.06	944.433	1035.71
933.233	1002.18	943.233	1060.52
932.033	1029.07	942.033	1047.82
930.833	1060.12	940.833	1085.11
929.632	1028.69	939.632	1001.62
928.431	1001.43	938.431	963.955
927.23	1024.14	937.23	1036.63
926.029	1044.76	936.029	1028.11
924.828	1050.81	934.828	1019.6
923.626	994.442	933.626	1061.02
922.424	1083.7	932.424	1035.86
921.222	952.478	931.222	989.911
920.019	1062.5	930.019	975.171
918.817	1043.59	928.817	947.964
917.614	989.356	927.614	1001.83
916.411	1039.05	926.411	1009.95
915.208	1030.54	925.208	988.987
914.004	997.111	924.004	965.951
912.801	1028.08	922.801	1011.46
911.597	1000.89	921.597	1071.49
910.393	1058.84	920.393	1000.7
909.188	998.441	919.188	1017.12
907.984	1000.33	917.984	1033.54
906.779	1020.89	916.779	1039.57
905.574	1031.07	915.574	977.135
904.368	997.695	914.368	939.617
903.163	1026.54	913.163	1016.17
901.957	997.321	911.957	1009.76
900.751	986.769	910.751	972.258
899.545	980.367	909.545	965.858
898.339	969.822	908.339	911.798
897.132	1011.08	907.132	998.647
895.925	1075.1	905.925	992.245
894.718	1021.05	904.718	1012.77
893.511	946.318	903.511	1000.16
892.303	950.281	902.303	956.492
891.095	904.564	901.095	970.802
889.887	991.316	899.887	951.994
888.679	974.577	898.679	958.024
887.471	949.569	897.471	972.325
886.262	988.69	896.262	1011.44
885.053	934.737	895.053	897.513
883.844	924.224	893.844	980.049
882.635	946.79	892.635	996.403
881.425	1029.29	891.425	994.15
880.215	950.568	890.215	991.897
879.005	958.654	889.005	950.389
877.795	985.327	887.795	1034.9
876.585	964.49	886.585	985.143
875.374	1071.68	885.374	939.53
874.163	962.063	884.163	916.644
872.952	947.434	882.952	1027.93
871.74	1015.36	881.74	1029.81
870.529	957.395	880.529	1050.25
869.317	988.159	879.317	1050.05
868.105	924.034	878.105	985.911
866.893	960.98	876.893	927.985
865.68	946.367	875.68	979.356
864.467	970.926	874.467	979.172
863.254	970.743	873.254	962.499
862.041	1005.59	872.041	1052.99
860.828	1042.49	870.828	976.559
859.614	968.136	869.614	1017.57
858.4	1000.91	868.4	990.609
857.186	988.363	867.186	1002.78
855.972	1012.88	865.972	942.886
854.757	1000.34	864.757	985.933
853.542	981.632	863.542	1010.44
852.327	1043.17	862.327	934.124
851.112	1016.23	861.112	1010.06
849.896	1020.16	859.896	917.318
848.681	964.442	858.681	1038.47
847.465	1025.94	857.465	986.877
846.248	1027.8	856.248	945.579
845.032	974.174	855.032	980.339
843.815	1111.66	853.815	1000.7
842.599	1027.22	852.599	1019
841.381	1027.03	851.381	1033.19
840.164	1016.57	850.164	1043.26
838.947	1045.12	848.947	1018.43
837.729	1075.72	847.729	993.602
836.511	1026.26	846.511	964.68
835.292	1011.7	845.292	919.351
834.074	1013.56	844.074	997.144
832.855	1035.93	842.855	1013.37
831.636	1019.33	841.636	982.411
830.417	1015.04	840.417	996.58
829.198	1059.95	839.198	1057.9
827.978	1020.8	837.978	1018.75
826.758	1002.16	836.758	975.522
825.538	1071.64	835.538	922.063
824.318	1009.98	834.318	977.202
823.097	1013.89	833.097	993.404
821.877	1046.46	831.877	954.307
820.656	1064.69	830.656	1048.31
819.434	1050.16	829.434	1050.16
818.213	1019.26	828.213	953.767
816.991	1033.39	826.991	976.096
815.769	988.187	825.769	1086.39
814.547	1078	824.547	959.363
813.325	1110.52	823.325	983.724
812.102	1048.97	822.102	993.762
810.879	1014.02	820.879	1001.75
809.656	1056.75	819.656	944.33
808.433	1083.12	818.433	970.718
807.209	1062.48	817.209	978.708
805.985	1056.15	815.985	1000.99
804.761	998.762	814.761	966.083
803.537	1043.5	813.537	1051.67
802.313	1016.76	812.313	1035.13
801.088	1049.23	811.088	1008.4
799.863	1028.62	809.863	989.843
798.638	1032.51	808.638	965.169
797.412	1003.75	807.412	971.107
796.187	1125.94	806.187	1001.52
794.961	1044.16	804.961	950.346
793.735	1025.61	803.735	1005.22
792.508	1043.76	802.508	1021.34
791.282	1031.33	801.282	982.417
790.055	1039.29	800.055	961.853
788.828	1049.28	798.828	1024.83
787.601	1036.86	797.601	941.118
786.373	1105.91	796.373	989.819
785.146	1026.28	795.146	981.487
783.918	1060.7	793.918	934.475
782.689	1005.54	792.689	993.328
781.461	1025.7	791.461	980.928
780.232	986.847	790.232	938.013
779.003	1029.38	789.003	937.835
777.774	1021.05	787.774	988.506
776.545	959.849	786.545	921.211
775.315	1030.83	785.315	965.766
774.086	1079.42	784.086	1006.24
772.855	1071.09	782.855	1046.7
771.625	1036.34	781.625	999.761
770.395	1048.33	780.395	1007.7
769.164	1102.98	779.164	993.287
767.933	1009.35	777.933	1009.35
766.702	1096.46	776.702	1009.15
765.47	1031.29	775.47	1015.05
764.239	1037.19	774.239	1022.98
763.007	1041.05	773.007	1039.02
761.774	1057.08	771.774	975.924
760.542	1091.37	770.542	993.995
759.309	1083.05	769.309	987.722
758.077	1078.78	768.077	969.284
756.843	1070.47	766.843	926.524
755.61	1045.94	765.61	960.807
754.376	1045.74	764.376	1057.9
753.143	1025.28	763.143	982.731
751.909	1019.01	761.909	1033.19
750.674	1051.22	760.674	935.771
749.44	1105.7	759.44	982.17
748.205	1105.49	758.205	992.106
746.97	1078.96	756.97	991.917
745.735	1121.26	755.735	961.369
744.499	1001.66	754.499	1007.73
743.264	1094.53	753.264	961.003
742.028	1009.37	752.028	1003.3
740.792	1073.89	750.792	978.839
739.555	1033.25	749.555	976.63
738.319	1037.09	748.319	942.076
737.082	1087.43	747.082	1028.81
735.845	1064.99	745.845	937.676
734.607	1042.56	744.607	988.008
733.37	1028.22	743.37	955.499
732.132	1009.85	742.132	953.297
730.894	1031.87	740.894	1037.93
729.656	1061.96	739.656	1019.56
728.417	1110.2	738.417	976.974
727.178	1015.13	737.178	1047.42
725.939	1016.96	735.939	1029.06
724.7	1073.25	734.7	954.223
723.461	1038.76	733.461	931.854
722.221	1070.82	732.221	1012.34
720.981	1068.6	730.981	1004.08
719.741	1058.32	729.741	1022.03
718.5	1098.43	728.5	1019.82
717.26	1128.44	727.26	1023.66
716.019	1118.15	726.019	1055.7
714.778	1150.17	724.778	1027.3
713.536	1172.1	723.536	1061.34
712.295	1230.27	722.295	1077.24
711.053	1133.4	721.053	1101.19
709.811	1213.7	719.811	1096.96
708.569	1249.69	718.569	1116.87
707.326	1271.58	717.326	1213.23
706.083	1215.01	716.083	1152.65
704.84	1403.84	714.84	1265.06
703.597	1325.14	713.597	1270.85
702.354	1447.53	712.354	1260.56
701.11	1441.22	711.11	1350.77
699.866	1477.12	709.866	1304.29
698.622	1609.45	708.622	1392.45
697.377	1615.17	707.377	1448.43
696.132	1673.11	706.132	1524.48
694.888	1775.2	704.888	1690.86
693.642	1949.54	703.642	1694.55
692.397	2051.54	702.397	1834.74
691.151	2169.56	701.151	2011.01
689.905	2377.83	699.905	2227.34
688.659	2724.45	698.659	2409.48
687.413	2882.39	697.413	2579.51
686.166	3381.2	696.166	2907.91
684.919	3693.34	694.919	3206.11
683.672	4115.62	693.672	3582.37
682.425	4621.92	692.425	4044.68
681.178	5262.29	691.178	4598.99
679.93	5621.91	689.93	5058.92
678.682	6147.66	688.682	5492.63
677.433	6527.01	687.433	5846.07
676.185	7030.35	686.185	6041.18
674.936	7409.38	684.936	6244.22
673.687	7536.06	683.687	6293.06
672.438	7598.65	682.438	6143.76
671.188	7605.2	681.188	5946.5
669.939	7719.76	679.939	5615.28
668.689	7426.27	678.689	5212.19
667.439	7050.9	677.439	4955.23
666.188	6873.61	676.188	4638.39
664.937	6568.45	674.937	4237.71
663.687	6221.44	673.687	3967.09
662.435	5830.61	672.435	3586.68
661.184	5601.74	671.184	3358.25
659.932	5211.17	669.932	3155.87
658.681	4872.68	668.681	2823.76
657.428	4576.24	667.428	2601.59
656.176	4265.95	666.176	2469.34
654.923	3919.84	664.923	2379.05
653.671	3779.41	663.671	2204.99
652.418	3543.26	662.418	2030.99
651.164	3305.21	661.164	1942.83
649.911	3240.75	659.911	1940.46
648.657	3038.74	658.657	1762.63
647.403	2950.44	657.403	1704.48
646.148	2676.81	656.148	1668.27
644.894	2530.82	654.894	1626.1
643.639	2522.37	653.639	1579.97
642.384	2348.58	652.384	1503.97
641.129	2326.22	651.129	1475.79
639.873	2168.46	649.873	1513.34
638.618	2156.1	648.618	1463.28
637.362	2137.77	647.362	1371.43
636.105	2045.81	646.105	1426.89
634.849	1983.73	644.849	1337.08
633.592	1977.38	643.592	1328.87
632.335	1955.12	642.335	1362.42
631.078	1885.15	641.078	1288.58
629.821	1805.26	639.821	1266.46
628.563	1775.09	638.563	1298.02
627.305	1752.89	637.305	1301.75
626.047	1702.87	636.047	1237.91
624.788	1780.02	634.788	1311.18
623.53	1734	633.53	1243.39
622.271	1715.79	632.271	1336.49
621.012	1689.65	631.012	1377.93
619.752	1679.39	629.752	1326.05
618.493	1694.95	628.493	1347.62
617.233	1724.38	627.233	1273.94
615.973	1716.12	625.973	1335.2
614.712	1751.49	624.712	1309.15
613.452	1741.23	623.452	1414.01
612.191	1772.62	622.191	1403.82
610.93	1883.29	620.93	1445.18
609.669	1912.66	619.669	1442.92
608.407	1872.66	618.407	1490.2
607.145	1860.41	617.145	1394.81
605.883	1865.99	615.883	1436.14
604.621	1962.67	614.621	1408.13
603.358	1896.95	613.358	1439.54
602.095	1870.85	612.095	1443.22
600.832	1961.53	610.832	1435.03
599.569	1854.29	609.569	1361.53
598.306	1871.74	608.306	1398.86
597.042	1873.35	607.042	1384.74
595.778	1789.92	605.778	1366.67
594.514	1809.35	604.514	1314.99
593.249	1797.14	603.249	1298.92
591.984	1755.28	601.984	1330.3
590.719	1681.82	600.719	1324.11
589.454	1677.54	599.454	1258.65
588.189	1645.61	598.189	1290.01
586.923	1582.08	596.923	1297.66
585.657	1654.84	595.657	1297.41
584.391	1605.16	594.391	1328.75
583.124	1571.29	593.124	1273.22
581.857	1567.04	591.857	1253.24
580.59	1616.07	590.59	1225.37
579.323	1528.95	589.323	1229.08
578.056	1577.96	588.056	1293.93
576.788	1601.32	586.788	1226.63
575.52	1575.38	585.52	1246.11
574.252	1575.07	584.252	1279.38
572.983	1499.87	582.983	1218.03
571.715	1440.46	581.715	1198.09
570.446	1599.77	580.446	1262.87
569.177	1514.76	579.177	1138.53
567.907	1482.95	577.907	1232.84
566.638	1529.92	576.638	1205.03
565.368	1472.53	575.368	1153.61
564.097	1527.36	574.097	1228.18
562.827	1538.87	572.827	1188.59
561.556	1448.06	571.556	1202.13
560.285	1435.98	570.285	1184.19
559.014	1490.77	569.014	1176.09
557.743	1413.79	567.743	1112.94
556.471	1547.2	566.471	1175.64
555.199	1428.97	565.199	1157.72
553.927	1456.2	563.927	1194.83
552.655	1402.87	562.655	1176.92
551.382	1500.82	561.382	1255.26
550.109	1469.1	560.109	1264.84
548.836	1498.27	558.836	1211.57
547.563	1497.98	557.563	1121.03
546.289	1348.5	556.289	1156.14
545.015	1413	555.015	1195.17
543.741	1440.2	553.741	1134.11
542.467	1477.19	552.467	1175.08
541.192	1508.29	551.192	1265.08
539.917	1474.66	549.917	1227.57
538.642	1407.71	548.642	1164.59
537.367	1519.17	547.367	1166.33
536.091	1518.87	546.091	1154.34
534.815	1467.63	544.815	1208.98
533.539	1555.5	543.539	1244.01
532.263	1586.54	542.263	1249.64
530.986	1549.02	540.986	1314.02
529.709	1646.61	539.709	1288.31
528.432	1697.19	538.432	1295.89
527.155	1644.01	537.155	1418.94
525.877	1708.27	535.877	1457.8
524.599	1725.54	534.599	1449.69
523.321	1856.26	533.321	1512
522.043	1910.65	532.043	1501.92
520.764	1972.85	530.764	1689.33
519.485	2109.3	529.485	1692.91
518.206	2194.89	528.206	1741.45
516.927	2243.31	526.927	1850.54
515.647	2381.59	525.647	1873.62
514.367	2527.62	524.367	1988.5
513.087	2618.92	523.087	2081.85
511.807	2630.12	521.807	2056.06
510.526	2633.51	520.526	2008.81
509.246	2685.69	519.246	2037.69
507.964	2575.89	517.964	2072.42
506.683	2569.53	516.683	2013.48
505.401	2491	515.401	1884.35
504.12	2338.39	514.12	1835.22
502.837	2224.84	512.837	1690.57
501.555	2208.81	511.555	1674.64
500.273	2058.29	510.273	1641.18
498.99	2007.22	508.99	1570.7
497.707	1925	507.707	1533.38
496.423	1788.26	506.423	1482.43
495.14	1822.97	505.14	1417.87
493.856	1727.2	503.856	1357.22
492.572	1748.28	502.572	1331.65
491.287	1673.97	501.287	1346.96
490.003	1700.88	500.003	1383.67
488.718	1665.53	498.718	1323.08
487.433	1645.75	497.433	1385.08
486.147	1598.75	496.147	1299.23
484.862	1600.38	494.862	1365.09
483.576	1668.11	493.576	1475.64
482.29	1615.3	492.29	1428.7
481.003	1817.1	491.003	1533.36
479.716	1892.52	489.716	1606.9
478.43	1969.86	488.43	1695.94
477.142	2025.8	487.142	1800.5
475.855	2174.93	485.855	1986.57
474.567	2213.33	484.567	2067.72
473.279	2403.13	483.279	2265.31
471.991	2460.88	481.991	2373.55
470.703	2567.12	480.703	2291.59
469.414	2520.06	479.414	2417.24
468.125	2529.26	478.125	2350.82
466.836	2536.52	476.836	2292.18
465.547	2429.39	475.547	2159.88
464.257	2275.77	474.257	2138.14
462.967	2288.89	472.967	1953.6
461.677	2127.61	471.677	1774.95
460.387	2053.57	470.387	1737.79
459.096	1991.19	469.096	1534.07
457.805	1833.93	467.805	1415.63
456.514	1730.96	466.514	1450.21
455.222	1674.48	465.222	1246.66
453.931	1619.96	463.931	1281.26
452.639	1563.52	462.639	1062.34
451.346	1458.74	461.346	1160.8
450.054	1386.89	460.054	1083.2
448.761	1353.74	458.761	1079.12
447.468	1310.93	457.468	978.366
446.175	1268.15	456.175	1012.97
444.882	1265.96	454.882	1018.57
443.588	1198.08	453.588	962.33
442.294	1188.19	452.294	987.257
441	1184.09	451	988.994
439.705	1193.51	449.705	1021.63
438.41	1257	448.41	967.365
437.115	1102.31	447.115	942.079
435.82	1109.81	445.82	899.431
434.525	1098.02	444.525	908.902
433.229	1074.65	443.229	879.783
431.933	1068.65	441.933	904.687
430.636	1037.58	440.636	941.152
429.34	1068.23	439.34	898.546
428.043	1048.74	438.043	915.719
426.746	1069.74	436.746	902.047
425.449	1115.77	435.449	901.869
424.151	992.246	434.151	840.037
422.853	1047.91	432.853	866.84
421.555	1020.74	431.555	851.262
420.257	1053.28	430.257	849.169
418.958	1003.02	428.958	877.879
417.66	929.675	427.66	844.984
416.36	952.585	426.36	806.329
415.061	1063.99	425.061	827.335
413.761	1019.54	423.761	832.943
412.462	1013.57	422.462	815.469
411.162	971.063	421.162	838.383
409.861	995.864	419.861	836.295
408.56	999.512	418.56	849.585
407.26	991.628	417.26	718.738
405.958	926.105	415.958	874.228
404.657	947.053	414.657	843.319
403.355	944.946	413.355	835.47
402.053	956.281	412.053	787.299
400.751	931.134	410.751	789.064
399.449	927.111	409.449	892.56
398.146	926.928	408.146	813.701
396.843	949.77	406.843	876.858
395.54	938.072	405.54	778.849
394.237	958.984	404.237	805.547
392.933	918.526	402.933	797.717
391.629	958.606	401.629	826.318
390.325	897.078	400.325	760.983
389.02	952.478	399.02	793.412
387.715	892.891	397.715	766.43
386.41	919.534	396.41	777.773
385.105	863.808	395.105	743.143
383.8	869.382	393.8	806.189
382.494	974.511	392.494	836.663
381.188	924.55	391.188	777.158
379.881	891.833	389.881	775.091
378.575	910.791	388.575	786.418
377.268	872.349	387.268	742.262
375.961	860.701	385.961	768.893
374.654	891.127	384.654	816.548
373.346	845.065	383.346	866.096
372.038	881.217	382.038	779.906
370.73	886.776	380.73	779.752
369.422	938.192	379.422	798.705
368.113	895.977	378.113	764.16
366.804	888.16	376.804	762.099
365.495	912.81	375.495	784.864
364.186	891.627	374.186	801.892
362.876	883.815	372.876	797.915
361.566	860.738	371.566	786.306
360.256	864.384	370.256	770.885
358.945	953.877	368.945	808.888
357.635	898.374	367.635	810.635
356.324	873.405	366.324	797.133
355.013	888.485	365.013	783.629
353.701	937.872	363.701	770.122
352.389	884.322	362.389	821.428
351.077	825.076	361.077	771.723
349.765	876.351	359.765	741.088
348.453	872.368	358.453	721.894
347.14	862.673	357.14	805.542
345.827	900.582	355.827	811.095
344.513	883.271	354.513	772.862
343.2	864.063	353.2	784.128
341.886	886.726	351.886	707.859
340.572	894.16	350.572	703.913
339.258	825.508	349.258	840.724
337.943	817.737	347.943	766.391
336.628	847.996	346.628	775.746
335.313	893.451	345.313	748.978
333.998	857.163	343.998	754.531
332.682	820.889	342.682	817.089
331.366	854.923	341.366	740.933
330.05	862.351	340.05	752.183
328.734	858.382	338.734	750.135
327.417	791.757	337.417	763.277
326.1	859.94	336.1	744.142
324.783	863.565	334.783	715.525
323.465	831.135	333.465	717.281
322.147	819.587	332.147	766.465
320.829	864.948	330.829	686.647
319.511	902.705	329.511	756.679
318.193	802.034	328.193	693.959
316.874	828.415	326.874	703.299
315.555	921.12	325.555	703.16
314.236	894.408	324.236	704.915
312.916	858.234	322.916	687.724
311.596	839.122	321.596	738.73
310.276	821.911	320.276	740.477
308.956	861.51	318.956	747.904
307.635	800.761	317.635	753.434
306.314	813.85	316.314	740.036
304.993	840.181	314.993	673.658
303.672	822.987	313.672	707.579
302.35	747.161	312.35	699.872
301.028	799.965	311.028	748.904
299.706	860.312	309.706	693.922
298.383	856.36	308.383	775.072
297.061	839.179	307.061	744.677
295.738	799.33	305.738	702.956
294.414	855.849	304.414	704.706
293.091	829.234	303.091	674.343
291.767	825.292	301.767	702.537
290.443	806.247	300.443	679.74
289.119	811.75	299.119	692.819
287.794	879.535	297.794	694.569
286.469	769.912	296.469	752.929
285.144	722.592	295.144	701.839
283.819	792.241	293.819	713.017
282.493	831.688	292.493	748.708
281.167	801.354	291.167	722.161
279.841	812.505	289.841	684.314
278.515	785.956	288.515	765.224
277.188	793.338	287.188	714.192
275.861	853.469	285.861	746.079
274.534	787.371	284.534	702.606
273.207	789.098	283.207	709.999
271.879	749.399	281.879	679.732
270.551	815.139	280.551	724.777
269.223	848.856	279.223	715.222
267.894	794.115	277.894	724.489
266.565	771.38	276.565	690.479
265.236	793.799	275.236	774.988
263.907	835.015	273.907	716.533
262.577	799.123	272.577	757.757
261.248	821.523	271.248	735.047
259.917	791.287	269.917	717.985
258.587	828.713	268.587	755.425
257.256	751.517	267.256	657.577
255.926	785.179	265.926	740.097
254.594	828.217	264.594	687.364
253.263	844.951	263.263	721.025
251.931	782.832	261.931	747.164
250.599	722.615	260.599	692.584
249.267	790.027	259.267	705.582
247.935	752.346	257.935	727.955
246.602	819.725	256.602	729.686
245.269	888.952	255.269	718.288
243.935	798.772	253.935	680.644
242.602	821.109	252.602	628.017
241.268	820.946	251.268	760.968
239.934	843.269	249.934	736.455
238.6	843.101	248.6	702.584
237.265	822.328	247.265	683.712
235.93	822.164	245.93	721.032
234.595	786.424	244.595	692.802
233.259	861.149	243.259	677.687
231.924	853.491	241.924	711.242
230.588	843.964	240.588	692.387
229.252	836.312	239.252	744.636
227.915	849.239	237.915	705.205
226.578	800.445	236.578	708.805
225.241	815.244	235.241	704.924
223.904	831.906	233.904	706.653
222.566	863.515	232.566	715.857
221.229	876.423	231.229	758.695
219.891	857.565	229.891	777.227
218.552	846.186	228.552	741.581
217.214	825.474	227.214	752.638
215.875	802.903	225.875	728.214
214.536	840.079	224.536	739.27
213.196	879.108	223.196	731.656
211.856	770.699	221.856	765.1
210.516	817.188	220.516	772.41
209.176	863.659	219.176	746.141
207.836	854.161	217.836	706.828
206.495	911.794	216.495	770.084
205.154	928.39	215.154	775.523
203.813	857.378	213.813	719.452
202.471	942.927	212.471	907.521
201.129	933.424	211.129	834.678
199.787	1033.83	209.787	845.688
198.445	1139.77	208.445	903.253
197.102	1204.72	207.102	988.725
195.759	1437.18	205.759	1109.53
194.416	1602.55	204.416	1239.6
193.073	1784.59	203.073	1334.26
191.729	1934.94	201.729	1386.09
190.385	2055.46	200.385	1393.25
189.041	2064.35	199.041	1290.68
187.696	1835.23	197.696	1203.03
186.351	1676.85	196.351	1141.45
185.006	1529.68	195.006	977.656
183.661	1323.1	193.661	916.137
182.315	1239.23	192.315	871.364
180.97	1164.68	190.97	904.626
179.623	1088.31	189.623	884.017
178.277	1063.95	188.277	815.138
176.93	1000.62	186.93	820.545
175.583	961.442	185.583	751.706
174.236	942.693	184.236	723.721
172.889	942.504	182.889	781.091
171.541	910.782	181.541	708.592
170.193	912.455	180.193	704.741
168.845	927.106	178.845	724.997
167.496	893.552	177.496	684.068
166.147	861.864	176.147	733.975
164.798	848.72	174.798	694.913
163.449	883.753	173.449	724.418
162.099	829.858	172.099	744.649
160.749	898.215	170.749	681.533
159.399	894.333	169.399	709.171
158.049	883.047	168.049	697.922
156.698	869.914	166.698	723.694
155.347	854.936	165.347	727.251
153.996	899.169	163.996	701.204
152.644	845.346	162.644	728.81
151.292	845.177	161.292	758.255
149.94	861.649	159.94	700.783
148.588	872.569	158.588	708.038
147.236	861.305	157.236	724.531
145.883	881.46	155.883	672.644
144.53	877.589	154.53	707.614
143.176	799.831	153.176	733.333
141.822	836.608	151.822	705.484
140.468	843.826	150.468	651.796
139.114	893.502	149.114	707.048
137.76	777.044	147.76	712.444
136.405	876.537	146.405	745.518
135.05	822.857	145.05	686.33
133.695	887.254	143.695	673.28
132.339	922.117	142.339	719.251
130.983	826.052	140.983	713.576
129.627	888.566	139.627	733.712
128.271	864.427	138.271	750.153
126.914	884.525	136.914	751.846
125.557	884.348	135.557	670.631
124.2	821.543	134.2	705.495
122.842	896.886	132.842	799.279
121.485	876.453	131.485	651.816
120.127	918.619	130.127	666.413
118.768	940.522	128.768	692.047
117.41	910.891	127.41	697.43
116.051	908.869	126.051	745.126
114.692	871.899	124.692	713.706
113.333	860.69	123.333	684.138
111.973	829.26	121.973	704.227
110.613	884.244	120.613	634.229
109.253	895.095	119.253	737.029
107.892	927.993	117.892	731.369
106.532	909.436	116.532	725.711
105.171	844.963	115.171	655.765
103.809	949.475	113.809	661.143
102.448	872.167	112.448	681.209
101.086	881.172	111.086	704.938
99.7238	849.794	109.724	691.949
98.3615	866.14	108.362	669.79
96.9988	917.337	106.999	651.309
95.6359	852.953	105.636	684.197
94.2727	812.436	104.273	632.71
92.9093	770.101	102.909	649.085
91.5455	736.95	101.546	606.792
90.1815	745.967	100.181	593.841
88.8173	727.493	98.8173	522.256
87.4527	743.836	97.4527	599.1
86.0879	794.977	96.0879	575.167
84.7228	814.963	94.7228	659.296
83.3574	763.532	93.3574	596.91
81.9918	759.718	91.9918	558.347
80.6259	695.506	90.6259	554.575
79.2597	858.229	89.2597	574.593
77.8932	777.558	87.8932	561.671
76.5265	733.502	86.5265	545.096
75.1595	786.391	85.1595	621.798
73.7922	815.489	83.7922	586.933
72.4247	751.343	82.4247	504.552
71.0568	701.845	81.0568	539.178
69.6887	767.489	79.6887	502.523
68.3204	723.488	78.3204	507.903
66.9517	736.13	76.9517	542.508
65.5828	714.068	75.5828	462.044
64.2136	631.76	74.2136	447.344
62.8442	693.702	72.8442	478.289
61.4744	700.864	71.4744	527.473
60.1044	771.891	70.1044	470.799
58.7341	726.126	68.7341	470.705
57.3636	663.962	67.3636	505.268
55.9927	607.295	65.9927	443.161
54.6216	530.593	64.6216	392.019
53.2502	402.878	63.2502	286.208
51.8786	293.441	61.8786	226.004
50.5067	211.381	60.5067	133.024
49.1345	142.107	59.1345	143.929
47.762	102.005	57.762	76.504
46.3892	47.3501	56.3892	94.7003
45.0162	71.011	55.0162	63.7278
43.6429	63.7151	53.6429	61.8947
42.2693	58.2422	52.2693	10.9204
40.8955	45.4926	50.8955	58.2306
39.5214	43.6642	49.5214	47.3029
38.147	38.1985	48.147	38.1985
36.7723	40.0095	46.7723	70.926
35.3973	60.0023	45.3973	47.2745
34.0221	49.083	44.0221	27.2683
32.6466	56.3433	42.6466	69.066
31.2708	34.5261	41.2708	41.7947
29.8948	29.0688	39.8948	49.0536
28.5185	59.9424	38.5185	52.6767
27.1419	38.1376	37.1419	36.3215
25.765	43.5771	35.765	19.9728
24.3879	-41.753	34.3879	-19.9688

## Sheet: Fig.2c
Co2p
MoO3@CoO/CC										CoO/CC
x	y	y	y	y	y	y	y			x	y	y	y	y	y	y	y
811.63	16785	17444	17189.2	17197.4	17192.8	17189.2	17455.7			812.03	23867.7	24341.3	24165.7	24167.3	24256.3	24140.7	24508.5
811.58	17381.3	17435.3	17180.5	17188.7	17184.2	17180.5	17447.2			811.98	24265.2	24288.1	24113.2	24114.1	24203	24087.4	24456.1
811.53	17180.4	17434.4	17179.6	17187.9	17183.5	17179.6	17446.5			811.93	24240	24287.3	24113.2	24113.5	24202.2	24086.6	24456.3
811.48	17292.3	17401.3	17146.6	17154.8	17150.6	17146.6	17413.6			811.88	24143.6	24283.4	24110.1	24109.7	24198.3	24082.7	24453.3
811.43	17343.3	17398.5	17143.7	17152	17148	17143.7	17411			811.83	24192.9	24279.8	24107.4	24106.2	24194.7	24079.2	24450.7
811.38	17122.9	17397.2	17142.5	17150.8	17146.9	17142.5	17409.9			811.78	23959.3	24278.4	24106.9	24104.9	24193.3	24077.7	24450.3
811.33	17158.3	17387.3	17132.6	17140.9	17137.2	17132.6	17400.3			811.73	23943.1	24274.8	24104.3	24101.4	24189.8	24074.2	24447.8
811.28	17433.1	17351.5	17096.7	17105.1	17101.5	17096.7	17364.7			811.68	24581.5	24266.8	24097.1	24093.5	24181.7	24066.1	24440.7
811.23	16647.5	17325.4	17070.7	17079.1	17075.7	17070.7	17338.8			811.63	24033.8	24255	24086.4	24081.9	24170	24054.4	24430.1
811.18	17093.1	17309.6	17054.9	17063.3	17060.1	17054.9	17323.3			811.58	23650.2	24242	24074.3	24068.9	24156.9	24041.3	24418.1
811.13	17254.4	17309.6	17054.8	17063.3	17060.2	17054.8	17323.4			811.53	24513.9	24228.9	24062.2	24055.9	24143.8	24028.2	24406.2
811.08	17126.3	17309.2	17054.4	17062.9	17060	17054.4	17323.3			811.48	24833.7	24214.9	24049.3	24042	24129.8	24014.2	24393.3
811.03	16837.5	17308.1	17053.4	17061.9	17059.2	17053.4	17322.5			811.43	24975.6	24199.4	24034.9	24026.7	24114.4	23998.8	24379.1
810.98	16735.4	17307.6	17052.8	17061.4	17058.9	17052.8	17322.2			811.38	24411.4	24182.6	24019.2	24009.9	24097.5	23981.9	24363.4
810.93	16851.8	17307.4	17052.6	17061.2	17059	17052.6	17322.3			811.33	24007.4	24165.3	24003.1	23992.8	24080.3	23964.7	24347.5
810.88	17569.2	17305.8	17051	17059.6	17057.6	17051	17321			811.28	24250.6	24146.9	23985.9	23974.5	24061.8	23946.3	24330.3
810.83	17525.6	17304.3	17049.5	17058.2	17056.4	17049.5	17319.8			811.23	24121.8	24125.5	23965.7	23953.2	24040.5	23924.9	24310.3
810.78	16842	17302.8	17048	17056.7	17055.2	17048	17318.6			811.18	24098.6	24105.8	23947.2	23933.6	24020.7	23905.1	24291.9
810.73	17169.3	17301	17046.2	17054.9	17053.6	17046.2	17317.2			811.13	24492.9	24087.8	23930.5	23915.7	24002.7	23887.1	24275.3
810.68	17587.9	17298.8	17044	17052.8	17051.8	17044	17315.3			811.08	24114.7	24074	23918	23902	23988.9	23873.3	24262.9
810.63	16984.5	17295.7	17040.9	17049.8	17049	17040.9	17312.6			811.03	24120.5	24060.2	23905.6	23888.4	23975.2	23859.6	24250.7
810.58	17272.3	17292	17037.2	17046.1	17045.6	17037.2	17309.2			810.98	23938.2	24047.7	23894.5	23875.9	23962.6	23847	24239.7
810.53	17297.4	17288.3	17033.5	17042.4	17042.2	17033.5	17305.9			810.93	24238.8	24037.5	23885.8	23865.9	23952.5	23836.9	24231.1
810.48	17056.9	17285.1	17030.4	17039.3	17039.5	17030.4	17303.1			810.88	23860.7	24028.5	23878.2	23857	23943.4	23827.8	24223.6
810.43	17317.9	17281.4	17026.7	17035.6	17036.1	17026.7	17299.8			810.83	24246.2	24019.6	23870.8	23848.2	23934.5	23818.9	24216.4
810.38	17249.9	17277.9	17023.1	17032.1	17032.9	17023.1	17296.7			810.78	23595.1	24012.8	23865.7	23841.5	23927.8	23812.2	24211.3
810.33	17509.2	17275.1	17020.3	17029.4	17030.6	17020.3	17294.3			810.73	23589.3	24004.1	23858.6	23833	23919.1	23803.5	24204.3
810.28	17101	17272	17017.2	17026.3	17027.8	17017.2	17291.7			810.68	23763.8	23995.8	23851.9	23824.8	23910.7	23795.2	24197.8
810.23	17203.9	17269.3	17014.6	17023.7	17025.6	17014.6	17289.5			810.63	23974	23989.7	23847.5	23818.8	23904.6	23789	24193.5
810.18	17029.6	17267.1	17012.4	17021.5	17023.8	17012.4	17287.7			810.58	23913.6	23983.5	23843.1	23812.7	23898.4	23782.9	24189.2
810.13	17023.7	17265.1	17010.3	17019.5	17022.2	17010.3	17286.2			810.53	24474	23977.2	23838.6	23806.5	23892.1	23776.5	24184.8
810.08	17196.6	17262.9	17008.1	17017.3	17020.5	17008.1	17284.5			810.48	23948.5	23972.6	23835.8	23802	23887.5	23771.9	24182.2
810.03	16933.1	17261	17006.3	17015.5	17019.1	17006.3	17283.2			810.43	23352.6	23964.7	23829.9	23794.3	23879.6	23764	24176.4
809.98	16957.4	17260	17005.3	17014.6	17018.7	17005.3	17282.7			810.38	24190.1	23954.5	23821.6	23784.2	23869.4	23753.8	24168.2
809.93	16941.2	17258.7	17003.9	17013.3	17017.8	17003.9	17281.9			810.33	23828.4	23941.9	23811.1	23771.8	23856.9	23741.3	24157.9
809.88	17395	17257.2	17002.4	17011.8	17016.9	17002.4	17281			810.28	23786.6	23930.8	23802.1	23760.8	23845.8	23730.2	24149
809.83	17007.5	17255.3	17000.5	17010	17015.6	17000.5	17279.8			810.23	24278.8	23918.8	23792.2	23748.8	23833.7	23718.1	24139.2
809.78	16900.6	17253.3	16998.5	17008	17014.1	16998.5	17278.3			810.18	24030.4	23907.3	23783	23737.5	23822.3	23706.7	24130.1
809.73	17344.1	17251.4	16996.6	17006.1	17012.8	16996.6	17277.1			810.13	24180	23896.8	23774.7	23727.1	23811.7	23696.1	24121.9
809.68	17284.6	17249.3	16994.5	17004.1	17011.4	16994.5	17275.7			810.08	23537.7	23885.4	23765.6	23715.9	23800.3	23684.7	24113
809.63	17259.7	17247.2	16992.5	17002.1	17010	16992.5	17274.3			810.03	24013.5	23876.5	23759.1	23707.1	23791.4	23675.8	24106.6
809.58	17107.5	17244.7	16989.9	16999.6	17008.1	16989.9	17272.5			809.98	24218.6	23867.1	23752.2	23697.8	23782	23666.5	24099.8
809.53	17100.9	17242.7	16988	16997.6	17006.9	16988	17271.3			809.93	23643.1	23859.3	23747	23690.2	23774.3	23658.7	24094.7
809.48	17020.1	17240.6	16985.8	16995.6	17005.5	16985.8	17269.9			809.88	23431.4	23855.5	23745.8	23686.5	23770.5	23654.9	24093.7
809.43	16926.3	17238.4	16983.7	16993.4	17004	16983.7	17268.5			809.83	23535.8	23854.9	23747.9	23686.1	23769.9	23654.3	24095.9
809.38	17235.2	17236.8	16982	16991.8	17003.2	16982	17267.7			809.78	23841.4	23854.3	23750	23685.5	23769.2	23653.6	24098.1
809.33	16983.6	17235.9	16981.1	16990.9	17003.1	16981.1	17267.6			809.73	23344.9	23853.3	23751.8	23684.7	23768.2	23652.6	24100.1
809.28	17111.1	17235.2	16980.5	16990.3	17003.3	16980.5	17267.9			809.68	23311.8	23852.2	23753.7	23683.7	23767.2	23651.6	24102.1
809.23	16897.5	17235.2	16980.5	16990.4	17004.1	16980.5	17268.8			809.63	23145.8	23851.2	23755.7	23682.9	23766.1	23650.5	24104.2
809.18	16992.6	17235.1	16980.3	16990.2	17004.9	16980.3	17269.6			809.58	24337.9	23849.9	23757.5	23681.7	23764.9	23649.3	24106.2
809.13	16770	17234.5	16979.8	16989.7	17005.2	16979.8	17270			809.53	24474.5	23848.4	23759.1	23680.3	23763.3	23647.7	24108
809.08	17060	17233.8	16979	16989.1	17005.5	16979	17270.3			809.48	24117.1	23846.7	23760.7	23678.7	23761.6	23646	24109.6
809.03	16687.8	17232.9	16978.1	16988.2	17005.6	16978.1	17270.4			809.43	24104.6	23845	23762.3	23677.2	23759.9	23644.3	24111.5
808.98	17377.3	17231.7	16976.9	16987	17005.4	16976.9	17270.3			809.38	24356	23843.1	23763.9	23675.5	23758	23642.4	24113.2
808.93	17625	17230.3	16975.6	16985.8	17005.2	16975.6	17270.1			809.33	24280.1	23841	23765.3	23673.5	23755.9	23640.3	24114.7
808.88	17238.7	17228.8	16974.1	16984.3	17004.8	16974.1	17269.7			809.28	24053.4	23838.5	23766.5	23671.1	23753.4	23637.8	24116
808.83	17523.2	17227.4	16972.6	16982.9	17004.4	16972.6	17269.5			809.23	23657.6	23836.2	23768	23669	23751.2	23635.6	24117.7
808.78	17417.9	17225.6	16970.9	16981.2	17003.9	16970.9	17269			809.18	23924.7	23834.1	23769.8	23667.1	23749.1	23633.5	24119.6
808.73	17316.4	17223.9	16969.1	16979.5	17003.4	16969.1	17268.5			809.13	24010.6	23832.1	23771.7	23665.1	23747	23631.4	24121.7
808.68	17196.3	17221.8	16967.1	16977.5	17002.6	16967.1	17267.8			809.08	24171	23830	23773.7	23663.2	23745	23629.4	24123.9
808.63	16918.4	17219.9	16965.2	16975.6	17002	16965.2	17267.2			809.03	23588.7	23828.1	23776.1	23661.5	23743.1	23627.5	24126.3
808.58	17177	17218.5	16963.8	16974.3	17002	16963.8	17267.3			808.98	23955.1	23826.4	23778.6	23659.9	23741.3	23625.7	24129.1
808.53	17053.2	17217.4	16962.6	16973.2	17002.3	16962.6	17267.6			808.93	24015.9	23824.8	23781.5	23658.5	23739.7	23624.1	24132.1
808.48	17231.7	17216.7	16961.9	16972.5	17003.1	16961.9	17268.4			808.88	23963.8	23823	23784.3	23656.9	23738	23622.4	24135
808.43	17055.2	17216.3	16961.5	16972.1	17004.2	16961.5	17269.6			808.83	23829.9	23821.2	23787.2	23655.2	23736.1	23620.5	24138
808.38	16748.9	17215.9	16961.1	16971.8	17005.4	16961.1	17270.8			808.78	23837.1	23819.4	23790.2	23653.5	23734.3	23618.7	24141.2
808.33	16852.1	17215.3	16960.6	16971.3	17006.5	16960.6	17271.9			808.73	23580	23817.7	23793.5	23651.9	23732.6	23617	24144.6
808.28	16796.9	17214.5	16959.7	16970.5	17007.3	16959.7	17272.8			808.68	24091.2	23816	23796.9	23650.4	23730.9	23615.3	24148.2
808.23	16940	17213.7	16958.9	16969.7	17008.3	16958.9	17273.8			808.63	24160.9	23814.2	23800.4	23648.8	23729.1	23613.5	24151.9
808.18	16606.9	17212.7	16957.9	16968.8	17009	16957.9	17274.7			808.58	23852.8	23812.4	23804	23647.2	23727.4	23611.8	24155.7
808.13	17547.7	17211.7	16957	16967.9	17010	16957	17275.7			808.53	23875.1	23810.5	23807.7	23645.4	23725.5	23609.9	24159.5
808.08	17637	17210.8	16956.1	16967	17011	16956.1	17276.7			808.48	23515.7	23808.5	23811.5	23643.6	23723.5	23607.9	24163.5
808.03	17092.3	17209.9	16955.1	16966.1	17012.1	16955.1	17277.8			808.43	24061.2	23806.4	23815.3	23641.7	23721.4	23605.8	24167.4
807.98	17554.9	17209	16954.2	16965.3	17013.3	16954.2	17279.1			808.38	24060	23804.2	23819.1	23639.6	23719.1	23603.5	24171.4
807.93	16950	17207.9	16953.2	16964.3	17014.4	16953.2	17280.3			808.33	24287.9	23801.9	23823.1	23637.5	23716.9	23601.3	24175.6
807.88	17025.6	17206.7	16952	16963.1	17015.4	16952	17281.3			808.28	23969.3	23799.7	23827.4	23635.5	23714.7	23599.1	24180
807.83	16834.6	17205.1	16950.4	16961.6	17016.1	16950.4	17282.1			808.23	24266.7	23797.2	23831.5	23633.1	23712.1	23596.5	24184.3
807.78	16612.5	17203.8	16949.1	16960.3	17017.2	16949.1	17283.2			808.18	23984	23794.4	23835.5	23630.4	23709.3	23593.7	24188.4
807.73	17164.5	17202.6	16947.9	16959.2	17018.5	16947.9	17284.6			808.13	23965.6	23791.2	23839.3	23627.4	23706.1	23590.6	24192.4
807.68	17364.1	17201.4	16946.7	16958.1	17019.9	16946.7	17286			808.08	23961.1	23788.1	23843.4	23624.5	23703	23587.4	24196.7
807.63	17471.9	17200.4	16945.6	16957	17021.4	16945.6	17287.6			808.03	24912.2	23784.9	23847.7	23621.5	23699.9	23584.3	24201.2
807.58	16874.5	17199.1	16944.3	16955.8	17022.9	16944.3	17289.1			807.98	24660.4	23781.9	23852.4	23618.6	23696.9	23581.3	24206
807.53	17290.6	17197.8	16943	16954.6	17024.4	16943	17290.7			807.93	24501.3	23778.7	23857	23615.6	23693.6	23578	24210.8
807.48	17072.6	17196.3	16941.5	16953.1	17025.9	16941.5	17292.2			807.88	23891.2	23775.4	23861.9	23612.5	23690.3	23574.8	24215.8
807.43	17299.2	17194.6	16939.8	16951.5	17027.2	16939.8	17293.6			807.83	24122.5	23772.1	23866.9	23609.3	23687	23571.4	24221
807.38	17393.6	17192.9	16938.1	16949.8	17028.7	16938.1	17295.1			807.78	23748.2	23768.6	23872.1	23606	23683.6	23568	24226.4
807.33	16995.6	17191.1	16936.4	16948.1	17030.1	16936.4	17296.6			807.73	24614.1	23764.9	23877.2	23602.5	23679.9	23564.3	24231.7
807.28	17290.9	17189.4	16934.6	16946.4	17031.7	16934.6	17298.3			807.68	24351.3	23761.4	23882.8	23599.1	23676.3	23560.7	24237.5
807.23	17152.1	17187.4	16932.7	16944.5	17033.3	16932.7	17299.9			807.63	24136.4	23758	23888.9	23596	23673	23557.4	24243.7
807.18	17093.3	17185.5	16930.8	16942.7	17035	16930.8	17301.7			807.58	24155.6	23754.8	23895.3	23592.9	23669.7	23554.1	24250.3
807.13	17483.6	17183.4	16928.7	16940.6	17036.6	16928.7	17303.4			807.53	24802	23751.2	23901.8	23589.5	23666.2	23550.6	24256.9
807.08	17457.1	17181.3	16926.6	16938.6	17038.4	16926.6	17305.2			807.48	24355.4	23747.5	23908.4	23586	23662.5	23546.9	24263.7
807.03	17180.8	17179.2	16924.5	16936.6	17040.3	16924.5	17307.1			807.43	23908	23743.8	23915.2	23582.5	23658.8	23543.2	24270.8
806.98	17278.5	17177	16922.2	16934.3	17042.1	16922.2	17309			807.38	24219.1	23740.3	23922.6	23579.1	23655.2	23539.6	24278.3
806.93	17467.8	17174.6	16919.8	16932	17044	16919.8	17310.9			807.33	24776.1	23736.9	23930.5	23576	23651.9	23536.3	24286.4
806.88	17302.1	17172.1	16917.4	16929.6	17045.9	16917.4	17312.9			807.28	24428.5	23733.5	23938.7	23572.7	23648.4	23532.8	24294.8
806.83	17335.9	17169.7	16914.9	16927.2	17048	16914.9	17315.1			807.23	23849.1	23730	23947.1	23569.4	23645	23529.4	24303.4
806.78	17420.8	17167.4	16912.6	16925	17050.5	16912.6	17317.6			807.18	23988.1	23726.6	23956	23566.2	23641.5	23525.9	24312.5
806.73	17535.6	17165.3	16910.6	16923	17053.3	16910.6	17320.5			807.13	23686.2	23723	23965.1	23562.8	23637.9	23522.3	24321.8
806.68	17205.3	17163.3	16908.6	16921.1	17056.3	16908.6	17323.6			807.08	24406.1	23719.2	23974.5	23559.2	23634.2	23518.6	24331.4
806.63	17097.4	17161.3	16906.5	16919.1	17059.5	16906.5	17326.8			807.03	24181.1	23715.3	23984.1	23555.5	23630.3	23514.7	24341.1
806.58	16992.5	17159.3	16904.6	16917.2	17063	16904.6	17330.3			806.98	24684.6	23711.4	23994.1	23551.7	23626.3	23510.7	24351.3
806.53	16933.5	17157.5	16902.8	16915.5	17066.7	16902.8	17334.2			806.93	24679.6	23707.4	24004.5	23548	23622.4	23506.8	24361.9
806.48	17015.2	17155.5	16900.8	16913.5	17070.5	16900.8	17338			806.88	24362.9	23703.1	24015	23543.9	23618.1	23502.5	24372.6
806.43	17334.7	17153.5	16898.8	16911.6	17074.5	16898.8	17342			806.83	24666.7	23698.5	24025.6	23539.4	23613.4	23497.8	24383.4
806.38	17174	17151.6	16896.8	16909.7	17078.7	16896.8	17346.3			806.78	24801.1	23693.3	24036.2	23534.5	23608.3	23492.7	24394.3
806.33	16941.2	17149.6	16894.8	16907.7	17083	16894.8	17350.7			806.73	24438.2	23688.2	24047.4	23529.6	23603.2	23487.6	24405.6
806.28	17836.2	17147.5	16892.7	16905.7	17087.5	16892.7	17355.3			806.68	24834.4	23683	24058.9	23524.6	23597.9	23482.4	24417.4
806.23	17345	17145.4	16890.6	16903.7	17092.3	16890.6	17360.1			806.63	24995.8	23677.8	24071	23519.5	23592.7	23477.1	24429.7
806.18	17358.3	17143.1	16888.4	16901.5	17097	16888.4	17364.9			806.58	24979.9	23672.5	24083.6	23514.5	23587.4	23471.8	24442.4
806.13	17386.1	17140.5	16885.8	16899	17101.7	16885.8	17369.6			806.53	24325.2	23667	24096.5	23509.2	23581.9	23466.3	24455.6
806.08	17172.9	17138	16883.3	16896.5	17106.7	16883.3	17374.7			806.48	24472.2	23661.5	24110.1	23503.9	23576.5	23460.9	24469.4
806.03	16984.3	17135.1	16880.3	16893.7	17111.5	16880.3	17379.6			806.43	24621.5	23656.1	24124.3	23498.7	23571	23455.4	24483.8
805.98	17382.7	17132	16877.2	16890.6	17116.4	16877.2	17384.5			806.38	24770.5	23650.5	24139	23493.3	23565.5	23449.9	24498.7
805.93	17717.8	17129	16874.3	16887.7	17121.7	16874.3	17389.9			806.33	24939.8	23645.1	24154.6	23488.1	23560	23444.4	24514.5
805.88	17123.3	17125.9	16871.1	16884.7	17127.2	16871.1	17395.5			806.28	24461.9	23639.6	24170.7	23482.8	23554.5	23438.9	24530.8
805.83	18107.1	17122.9	16868.1	16881.7	17133	16868.1	17401.3			806.23	24730.4	23634.2	24187.7	23477.7	23549.2	23433.6	24548
805.78	17424.2	17119.7	16865	16878.6	17139	16865	17407.4			806.18	24667.7	23628.7	24205.3	23472.4	23543.7	23428.1	24565.8
805.73	17365.8	17116.3	16861.6	16875.3	17145	16861.6	17413.4			806.13	24398	23623	24223.4	23466.9	23538	23422.4	24584.2
805.68	17658.6	17112.8	16858	16871.8	17151.1	16858	17419.7			806.08	25088.9	23617.3	24242.3	23461.4	23532.3	23416.7	24603.4
805.63	17168	17109.1	16854.3	16868.2	17157.5	16854.3	17426.1			806.03	24534.5	23611.6	24262.1	23456	23526.6	23411	24623.3
805.58	17545.9	17105.4	16850.7	16864.6	17164.2	16850.7	17432.9			805.98	24679.6	23605.9	24282.7	23450.5	23520.8	23405.2	24644.1
805.53	17832.1	17101.7	16846.9	16860.9	17171.2	16846.9	17439.9			805.93	24929.1	23600.1	24304.1	23444.9	23515.1	23399.5	24665.8
805.48	17278.1	17098.1	16843.4	16857.4	17178.6	16843.4	17447.4			805.88	24656.3	23594.3	24326.4	23439.4	23509.3	23393.7	24688.3
805.43	17613	17094.5	16839.8	16853.9	17186.4	16839.8	17455.3			805.83	24626.7	23588.6	24349.6	23433.8	23503.5	23387.9	24711.8
805.38	17655.7	17091	16836.3	16850.5	17194.6	16836.3	17463.6			805.78	24937.8	23582.6	24373.7	23428.1	23497.6	23382	24736.1
805.33	17219.6	17087.6	16832.8	16847.1	17203.3	16832.8	17472.3			805.73	24470.9	23576.6	24398.6	23422.3	23491.5	23375.9	24761.3
805.28	17692.4	17084	16829.2	16843.6	17212.1	16829.2	17481.2			805.68	24815.4	23570.3	24424.5	23416.3	23485.3	23369.7	24787.3
805.23	17422.7	17080.3	16825.5	16840	17221.2	16825.5	17490.4			805.63	24468.4	23564	24451.3	23410.2	23478.9	23363.3	24814.4
805.18	17093.5	17076.6	16821.9	16836.4	17230.8	16821.9	17500.1			805.58	24905.2	23557.7	24479.2	23404.1	23472.6	23357	24842.6
805.13	17459.2	17072.9	16818.2	16832.7	17240.7	16818.2	17510.1			805.53	25298.9	23551.1	24508.1	23397.8	23466.1	23350.5	24871.7
805.08	17518.6	17069.2	16814.5	16829.1	17251	16814.5	17520.5			805.48	25079.1	23544.4	24537.9	23391.3	23459.3	23343.7	24901.8
805.03	17736.1	17065.5	16810.7	16825.5	17261.7	16810.7	17531.2			805.43	24815.9	23537.4	24568.8	23384.5	23452.3	23336.7	24932.8
804.98	17641.5	17061.5	16806.7	16821.5	17272.5	16806.7	17542.1			805.38	24750.7	23529.9	24600.4	23377.3	23444.8	23329.2	24964.7
804.93	17423.3	17057	16802.3	16817.2	17283.3	16802.3	17553			805.33	25327.9	23522.1	24633.1	23369.8	23437.1	23321.5	24997.7
804.88	17474.9	17052.3	16797.5	16812.5	17294.2	16797.5	17564			805.28	25242.9	23514.1	24666.9	23362	23429	23313.4	25031.7
804.83	17804.5	17047.2	16792.4	16807.5	17305.2	16792.4	17575			805.23	25578.2	23505.7	24701.7	23353.9	23420.7	23305.1	25066.8
804.78	17816.9	17041.8	16787.1	16802.2	17316.4	16787.1	17586.3			805.18	25794.5	23497.2	24737.9	23345.7	23412.2	23296.6	25103.2
804.73	18586.6	17036.3	16781.5	16796.7	17327.8	16781.5	17597.8			805.13	25474.4	23488.6	24775.4	23337.2	23403.5	23287.9	25140.9
804.68	18127.6	17030.9	16776.1	16791.4	17339.7	16776.1	17609.8			805.08	25311.9	23479.5	24814	23328.5	23394.5	23278.9	25179.8
804.63	17879.2	17025.3	16770.6	16785.9	17352	16770.6	17622.1			805.03	25762.1	23470.1	24853.9	23319.3	23385.1	23269.5	25220
804.58	18034.7	17019.7	16765	16780.4	17364.7	16765	17634.9			804.98	25622.1	23460.7	24895.3	23310.2	23375.6	23260	25261.7
804.53	17935.7	17014.1	16759.3	16774.8	17377.6	16759.3	17647.9			804.93	25550.2	23451.2	24938.3	23300.9	23366.1	23250.5	25305
804.48	17414.9	17008.5	16753.7	16769.3	17391.1	16753.7	17661.5			804.88	25764	23441.5	24982.9	23291.5	23356.5	23240.9	25349.8
804.43	17768.1	17002.7	16747.9	16763.6	17404.7	16747.9	17675.2			804.83	25660.3	23431.9	25029.2	23282.1	23346.8	23231.2	25396.4
804.38	17491	16997.1	16742.3	16758.1	17419	16742.3	17689.6			804.78	25431.4	23421.8	25076.9	23272.3	23336.7	23221.1	25444.3
804.33	17664.7	16991.7	16737	16752.9	17433.9	16737	17704.6			804.73	25391.2	23411.6	25126.2	23262.4	23326.5	23210.9	25493.9
804.28	17518	16986.5	16731.7	16747.7	17449.3	16731.7	17720			804.68	25765.3	23401.2	25177.2	23252.3	23316.2	23200.6	25545.2
804.23	18275.6	16981.2	16726.4	16742.5	17464.9	16726.4	17735.7			804.63	25862.1	23390.7	25229.8	23242	23305.6	23190	25598.1
804.18	17982.8	16976	16721.3	16737.4	17481.1	16721.3	17752			804.58	26501.4	23380	25284.2	23231.7	23295	23179.4	25652.7
804.13	17440.3	16970.6	16715.8	16732	17497.2	16715.8	17768.2			804.53	25681.3	23369.3	25340.4	23221.2	23284.2	23168.6	25709.2
804.08	17711.1	16965.1	16710.3	16726.6	17513.5	16710.3	17784.6			804.48	25974	23358.5	25398.4	23210.7	23273.4	23157.8	25767.5
804.03	17953.8	16959.3	16704.5	16720.9	17529.9	16704.5	17801			804.43	26207.7	23347.2	25457.9	23199.7	23262.1	23146.6	25827.3
803.98	17578.7	16953.3	16698.5	16715	17546.2	16698.5	17817.4			804.38	25732.9	23335.4	25518.7	23188.2	23250.4	23134.8	25888.4
803.93	18131	16947.2	16692.5	16709.1	17562.6	16692.5	17833.9			804.33	25844.4	23323.3	25581	23176.4	23238.3	23122.7	25951
803.88	17764.4	16941.3	16686.6	16703.2	17579.3	16686.6	17850.7			804.28	25840.9	23310.9	25644.8	23164.3	23225.8	23110.2	26015.1
803.83	18057.3	16935.4	16680.6	16697.4	17596	16680.6	17867.5			804.23	26554.8	23298.4	25710.3	23152.1	23213.4	23097.8	26080.9
803.78	18225.5	16929.4	16674.6	16691.5	17612.6	16674.6	17884.2			804.18	26919.9	23285.6	25777.2	23139.5	23200.5	23084.9	26148.1
803.73	17438.3	16923.1	16668.3	16685.3	17628.9	16668.3	17900.6			804.13	26540.2	23272.4	25845.3	23126.7	23187.3	23071.7	26216.5
803.68	17946.5	16916.8	16662	16679.1	17645.1	16662	17916.9			804.08	26780.7	23259.1	25914.9	23113.7	23174	23058.5	26286.4
803.63	17956.4	16910.3	16655.6	16672.7	17661	16655.6	17932.9			804.03	26452.4	23245.5	25985.6	23100.4	23160.4	23044.8	26357.4
803.58	17655.7	16904.2	16649.4	16666.6	17676.8	16649.4	17948.8			803.98	26720	23231.6	26057.2	23086.8	23146.5	23030.9	26429.3
803.53	18166.9	16897.8	16643	16660.4	17692.2	16643	17964.3			803.93	26810.5	23217.4	26129.6	23072.8	23132.3	23016.7	26502
803.48	17988.7	16891.3	16636.5	16653.9	17707	16636.5	17979.2			803.88	26323.3	23202.9	26202.8	23058.7	23117.8	23002.3	26575.5
803.43	17838	16884.7	16630	16647.5	17721.2	16630	17993.5			803.83	26644.2	23188.4	26276.5	23044.5	23103.3	22987.7	26649.6
803.38	17436.5	16878	16623.2	16640.9	17734.7	16623.2	18007.1			803.78	26652.4	23173.5	26350.4	23029.9	23088.4	22972.8	26723.8
803.33	18151.5	16871.2	16616.4	16634.1	17747.5	16616.4	18020			803.73	26568.9	23158.4	26424.4	23015.2	23073.3	22957.7	26798.1
803.28	18334	16864.3	16609.6	16627.4	17759.5	16609.6	18032.1			803.68	26976.9	23142.9	26497.8	22999.9	23057.8	22942.2	26871.9
803.23	18223.7	16857.3	16602.6	16620.5	17770.4	16602.5	18043.1			803.63	27135.5	23127.2	26570.6	22984.5	23042	22926.4	26945
803.18	17768.6	16850.5	16595.7	16613.8	17780.6	16595.7	18053.4			803.58	27491.1	23111.3	26642.6	22969	23026.2	22910.6	27017.4
803.13	18120.3	16843.6	16588.9	16607	17789.8	16588.9	18062.8			803.53	27169.6	23095.2	26713.1	22953.1	23010	22894.4	27088.2
803.08	17924.8	16836.5	16581.8	16600	17797.7	16581.8	18070.7			803.48	27678.3	23078.8	26782.1	22937.2	22993.7	22878.1	27157.5
803.03	18034.7	16828.9	16574.2	16592.5	17803.9	16574.2	18077.1			803.43	27215.2	23062.3	26848.8	22920.9	22977.1	22861.5	27224.6
802.98	17629.3	16821.3	16566.6	16585	17808.9	16566.5	18082.2			803.38	26828.7	23045.4	26912.9	22904.4	22960.2	22844.6	27289.1
802.93	17890.3	16813.8	16559.1	16577.7	17812.9	16559.1	18086.2			803.33	27294.8	23028.5	26974.1	22887.7	22943.2	22827.6	27350.6
802.88	18457.7	16806.3	16551.6	16570.2	17815.5	16551.6	18089			803.28	26855.4	23011.4	27031.9	22871	22926.1	22810.5	27408.8
802.83	18510.5	16798.6	16544	16562.7	17816.7	16543.9	18090.3			803.23	27210.7	22994.3	27085.9	22854.2	22909	22793.4	27463.3
802.78	18187.9	16791	16536.3	16555.1	17816.6	16536.2	18090.3			803.18	27396.6	22977.3	27135.8	22837.5	22891.9	22776.3	27513.5
802.73	17780.3	16783.1	16528.4	16547.3	17815	16528.3	18088.9			803.13	27069.2	22960.3	27181	22820.8	22874.8	22759.2	27559.1
802.68	18298	16775.1	16520.4	16539.4	17812.1	16520.3	18086.1			803.08	27310.5	22943.1	27220.8	22803.9	22857.6	22742	27599.4
802.63	18071.5	16767	16512.3	16531.5	17808	16512.2	18082.2			803.03	27218.1	22925.6	27254.9	22786.7	22840.1	22724.5	27633.9
802.58	18023.2	16758.9	16504.3	16523.5	17803	16504.2	18077.2			802.98	27091.8	22908	27282.8	22769.4	22822.4	22706.8	27662.3
802.53	18422.2	16750.9	16496.3	16515.6	17796.9	16496.1	18071.4			802.93	27335.8	22890.2	27304.2	22751.9	22804.5	22688.9	27684.1
802.48	18205.8	16743	16488.4	16507.8	17790.3	16488.2	18064.9			802.88	27690.3	22872.3	27318.7	22734.2	22786.4	22670.8	27699.1
802.43	17722.4	16735.1	16480.6	16500	17783.1	16480.3	18057.8			802.83	27318.7	22854.3	27326.3	22716.4	22768.3	22652.7	27707.2
802.38	17710.8	16727	16472.5	16492	17775.2	16472.2	18050.1			802.78	27644	22836.1	27326.5	22698.5	22750	22634.4	27707.9
802.33	18378	16719	16464.6	16484.2	17767.2	16464.2	18042.3			802.73	27310.8	22818	27319.4	22680.6	22731.7	22616.1	27701.4
802.28	18053.6	16710.9	16456.5	16476.2	17757.9	16456.1	18033.1			802.68	27673.2	22799.9	27305	22662.7	22713.4	22597.8	27687.5
802.23	18067.6	16702.9	16448.5	16468.3	17746.6	16448.1	18022			802.63	27259.6	22781.7	27282.9	22644.7	22695	22579.4	27666
802.18	18234.6	16694.9	16440.7	16460.5	17733.5	16440.2	18009.1			802.58	27477.6	22763.5	27253.4	22626.7	22676.6	22561	27637.2
802.13	17926.2	16687	16432.8	16452.7	17718.4	16432.2	17994.1			802.53	27019.9	22745.6	27216.8	22608.9	22658.4	22542.8	27601.2
802.08	18228.5	16679	16424.9	16444.8	17701.3	16424.3	17977.3			802.48	26985.8	22727.6	27173.1	22591.1	22640.2	22524.6	27558.2
802.03	17800.1	16671.1	16417.1	16437.1	17682.5	16416.4	17958.8			802.43	27380.5	22709.9	27122.6	22573.4	22622.1	22506.6	27508.4
801.98	18091.9	16663.6	16409.7	16429.7	17662.4	16408.8	17938.9			802.38	26974.2	22692.4	27065.5	22556	22604.3	22488.7	27452.2
801.93	18132.3	16656.4	16402.6	16422.6	17640.9	16401.6	17917.6			802.33	27124.7	22675.2	27002.4	22538.7	22586.6	22471	27389.9
801.88	17695.8	16649.4	16395.8	16415.7	17618.2	16394.6	17895.2			802.28	27025.6	22658.1	26933.3	22521.5	22569	22453.4	27321.7
801.83	17481.7	16642.5	16389.1	16409	17594.1	16387.8	17871.4			802.23	26951.7	22641.3	26858.9	22504.5	22551.6	22436	27248.3
801.78	17405.8	16635.7	16382.4	16402.3	17568.7	16380.9	17846.4			802.18	26660.6	22624.7	26779.5	22487.8	22534.4	22418.8	27170
801.73	17212.5	16629.1	16376	16395.8	17542.5	16374.3	17820.4			802.13	26778.2	22608.4	26695.7	22471.2	22517.4	22401.8	27087.3
801.68	17404.5	16622.6	16369.8	16389.5	17515.3	16367.9	17793.7			802.08	27090.5	22592.5	26607.9	22455	22500.7	22385.1	27000.8
801.63	17890.9	16616.5	16363.9	16383.5	17487.5	16361.7	17766.2			802.03	26409.8	22576.9	26516.6	22438.9	22484.2	22368.6	26910.8
801.58	17864.7	16610.5	16358.2	16377.6	17459.1	16355.7	17738.3			801.98	26346.9	22561.6	26422.1	22423	22467.9	22352.3	26817.7
801.53	17515.3	16604.5	16352.6	16371.8	17430	16349.8	17709.7			801.93	26190	22546.5	26325	22407.2	22451.6	22336	26722.1
801.48	17274.4	16598.5	16347	16365.9	17400.3	16343.7	17680.5			801.88	26179.9	22531.6	26225.6	22391.5	22435.5	22319.9	26624.4
801.43	17454.5	16592.4	16341.3	16360	17370.1	16337.7	17650.9			801.83	26370.9	22517	26124.3	22375.9	22419.5	22303.9	26525
801.38	17587.4	16586.5	16335.9	16354.2	17339.7	16331.7	17621.1			801.78	26491.4	22502.7	26021.7	22360.5	22403.6	22288	26424.5
801.33	17599.2	16580.6	16330.5	16348.4	17309.1	16325.8	17591.2			801.73	26421.3	22488.7	25918.2	22345.3	22387.9	22272.3	26323.2
801.28	17538.6	16574.9	16325.5	16342.9	17278.6	16320.2	17561.4			801.68	26471.4	22475.3	25814.3	22330.4	22372.5	22256.9	26221.6
801.23	17443.9	16569.4	16320.6	16337.6	17248.2	16314.7	17531.9			801.63	26339.4	22462.3	25710.1	22315.6	22357.3	22241.7	26120.1
801.18	16851.7	16563.9	16315.9	16332.2	17217.9	16309.2	17502.4			801.58	26025.5	22449.6	25606	22301	22342.3	22226.7	26018.9
801.13	17196.4	16558.3	16311.1	16326.8	17187.5	16303.6	17473			801.53	26295	22437.4	25502.4	22286.7	22327.4	22211.8	25918.4
801.08	17288.9	16552.6	16306.2	16321.2	17157.2	16297.8	17443.7			801.48	25433.1	22425.6	25399.3	22272.4	22312.6	22197.1	25818.8
801.03	17458.4	16546.8	16301.6	16315.6	17127.1	16292.1	17414.8			801.43	25648.9	22414.2	25297	22258.2	22298	22182.4	25720.3
800.98	17404.7	16541.2	16297	16310.1	17097.3	16286.4	17386.4			801.38	25516.9	22403.6	25196.2	22244.5	22283.8	22168.2	25623.5
800.93	17479	16535.6	16292.7	16304.6	17068	16280.8	17358.4			801.33	25508.6	22394	25096.9	22231.4	22270.1	22154.5	25528.8
800.88	17739.8	16530	16288.5	16299.2	17039	16275.2	17331			801.28	25834.2	22385	24999.3	22218.5	22256.8	22141.2	25436
800.83	17409.8	16524.2	16284.3	16293.6	17010.2	16269.5	17304			801.23	26066.2	22376.7	24903.2	22205.8	22243.6	22128	25345.3
800.78	17421.7	16518.5	16280.3	16288	16981.9	16263.7	17277.5			801.18	24905.9	22369.3	24809.1	22193.6	22230.8	22115.2	25257
800.73	17337	16512.8	16276.4	16282.5	16954.1	16258	17251.7			801.13	24614.5	22362.5	24716.8	22181.5	22218.2	22102.6	25171.1
800.68	17414.2	16507.3	16273.1	16277.2	16927	16252.6	17226.9			801.08	25411.9	22356.4	24626.2	22169.4	22205.7	22090.1	25087.4
800.63	17058.4	16502	16270	16272.1	16900.6	16247.3	17202.9			801.03	25290.9	22350.8	24537.3	22157.4	22193.1	22077.5	25006.1
800.58	17173	16496.9	16267.4	16267.1	16874.8	16242.1	17179.8			800.98	24772.9	22346	24450.4	22145.4	22180.6	22065	24927.4
800.53	17192.6	16491.9	16265.2	16262.3	16849.7	16237.2	17157.6			800.93	24915.4	22342.3	24365.6	22133.9	22168.5	22052.9	24851.6
800.48	16661.6	16487	16263.3	16257.6	16825.2	16232.3	17136.3			800.88	25427.5	22339.7	24283	22122.6	22156.7	22041.1	24778.8
800.43	17090.5	16482.3	16261.9	16253	16801.4	16227.5	17116			800.83	25353.8	22337.9	24202.4	22111.3	22144.8	22029.2	24708.6
800.38	16953.9	16477.7	16260.9	16248.5	16778.2	16222.9	17096.6			800.78	25158.7	22336.9	24123.5	22100	22132.9	22017.3	24641.2
800.33	17318.1	16473.2	16260.3	16244.2	16755.7	16218.4	17078.2			800.73	24632.9	22336.9	24046.6	22088.7	22121.2	22005.6	24576.7
800.28	17113.8	16468.7	16260.2	16240	16733.7	16214	17060.7			800.68	24969.7	22338.3	23971.9	22077.8	22109.7	21994.1	24515.4
800.23	17019.1	16464.3	16260.4	16235.7	16712.2	16209.5	17044.1			800.63	24782.9	22340.6	23898.9	22066.8	22098.1	21982.5	24457
800.18	17072.9	16459.6	16260.8	16231.2	16691	16204.8	17028.1			800.58	24735.9	22344.1	23827.6	22055.7	22086.4	21970.8	24401.4
800.13	16949.4	16454.7	16261.5	16226.5	16670.2	16200	17013			800.53	24904.8	22349	23758.4	22044.8	22074.9	21959.3	24349.1
800.08	16956.4	16449.7	16262.5	16221.7	16649.7	16195	16998.7			800.48	24307.5	22355.5	23691.3	22034.2	22063.7	21948.1	24300.2
800.03	17048.2	16444.6	16263.9	16216.8	16629.5	16189.8	16985.2			800.43	25017.8	22363.7	23626.2	22024	22052.9	21937.3	24254.8
799.98	17788.1	16439.6	16265.9	16211.9	16609.9	16184.8	16972.8			800.38	24963.8	22373.4	23562.8	22013.7	22042.1	21926.5	24212.5
799.93	16981	16434.5	16268.4	16207.1	16590.7	16179.8	16961.5			800.33	24687.7	22384.8	23501.1	22003.6	22031.3	21915.8	24173.6
799.88	17403.5	16429.2	16271.4	16202	16571.8	16174.5	16950.9			800.28	24367.7	22398	23441.3	21993.7	22020.8	21905.2	24138.2
799.83	17235.5	16423.9	16274.9	16196.8	16553.2	16169.1	16941.4			800.23	23964.6	22413.2	23383.3	21984	22010.5	21894.9	24106.3
799.78	16953.5	16418.4	16279	16191.6	16534.9	16163.7	16932.9			800.18	24571.8	22430.4	23327	21974.6	22000.4	21884.8	24078
799.73	17198.1	16412.8	16283.6	16186.2	16517	16158.1	16925.4			800.13	24506.8	22449.7	23272.3	21965.2	21990.4	21874.8	24053.2
799.68	17437.8	16407.3	16289.1	16180.8	16499.4	16152.5	16919.1			800.08	24081.4	22471.1	23219.2	21956	21980.5	21865	24032
799.63	17254	16401.8	16295.4	16175.5	16482.4	16147	16914			800.03	23980.7	22494.9	23167.7	21947	21970.9	21855.3	24014.6
799.58	17077.1	16396.2	16302.5	16170.2	16465.7	16141.5	16910.2			799.98	24046.5	22521	23117.8	21938.1	21961.4	21845.8	24000.9
799.53	17197.7	16390.9	16310.7	16165	16449.5	16136.1	16907.7			799.93	24032.2	22549.3	23068.9	21929.1	21951.7	21836.1	23990.7
799.48	17013.9	16385.4	16319.6	16159.7	16433.5	16130.6	16906.4			799.88	24409.4	22579.8	23021.2	21919.9	21941.9	21826.3	23984
799.43	17456.5	16379.6	16329.3	16154.2	16417.6	16124.9	16906.2			799.83	24262.9	22612.9	22974.8	21910.9	21932.1	21816.5	23981.1
799.38	17056.7	16374	16340.1	16148.8	16402.2	16119.2	16907.4			799.78	24035	22648.6	22929.7	21901.8	21922.4	21806.8	23982
799.33	16997.2	16368.3	16351.9	16143.3	16387.1	16113.5	16910			799.73	24914.2	22686.8	22885.5	21892.6	21912.5	21796.9	23986.7
799.28	17413.3	16362.7	16364.9	16138	16372.4	16108	16914.1			799.68	24303.9	22727.5	22842.1	21883	21902.2	21786.6	23994.9
799.23	17521.8	16357.1	16379	16132.6	16357.9	16102.3	16919.5			799.63	24174	22770.7	22799.5	21873.2	21891.7	21776.1	24006.8
799.18	16947.8	16351.4	16394.2	16127.1	16343.7	16096.7	16926.5			799.58	24400	22816.7	22757.8	21863.3	21881.1	21765.5	24022.5
799.13	17362.1	16345.5	16410.4	16121.5	16329.6	16090.8	16934.6			799.53	24501	22865.7	22717	21853.3	21870.3	21754.7	24042.2
799.08	16906.6	16339.7	16427.9	16115.9	16315.8	16085	16944.4			799.48	24871.4	22917.9	22677.4	21843.4	21859.7	21744.1	24066
799.03	17232.2	16333.8	16446.6	16110.2	16302.1	16079	16955.6			799.43	24698.9	22973.2	22638.5	21833.4	21849	21733.4	24093.9
798.98	17176.5	16327.6	16466.4	16104.3	16288.5	16072.9	16968.2			799.38	24485.5	23031.7	22600.7	21823.5	21838.3	21722.7	24126
798.93	17557.9	16321.6	16487.7	16098.5	16275.3	16066.8	16982.6			799.33	24430.6	23093.3	22563.5	21813.4	21827.5	21711.9	24162
798.88	17199.3	16315.6	16510.5	16092.7	16262.4	16060.9	16998.6			799.28	23787.3	23157.9	22526.8	21802.9	21816.2	21700.6	24201.9
798.83	17275.9	16309.6	16534.6	16087	16249.6	16054.9	17016.3			799.23	24276.8	23225.4	22490.5	21792.1	21804.6	21689	24245.5
798.78	17415.2	16303.7	16560.3	16081.3	16237.2	16049	17035.7			799.18	24610.1	23296.2	22455	21781.2	21792.9	21677.3	24293.2
798.73	17078.6	16297.7	16587.3	16075.6	16225	16043	17056.7			799.13	24742.6	23370.3	22420.1	21770.1	21781.1	21665.5	24345
798.68	17260.4	16291.6	16615.7	16069.7	16212.8	16036.9	17079.2			799.08	25265.3	23447.6	22385.8	21759	21769.2	21653.6	24400.8
798.63	17007.1	16285.5	16645.5	16063.8	16200.8	16030.7	17103.5			799.03	25364.4	23528.1	22351.9	21747.6	21757	21641.4	24460.4
798.58	17065	16279.4	16677	16058.1	16189	16024.7	17129.5			798.98	24610.7	23611.8	22318.6	21736.1	21744.6	21629	24524
798.53	17045.4	16273.3	16709.9	16052.2	16177.4	16018.5	17157.1			798.93	25107.4	23698.5	22285.6	21724.2	21732	21616.4	24591.2
798.48	17441.4	16267	16744.1	16046.1	16165.8	16012.2	17186.3			798.88	25087.4	23788.3	22253	21712.1	21719	21603.4	24662.1
798.43	17228.2	16260.6	16779.6	16040	16154.3	16005.8	17217			798.83	24990.5	23881	22220.7	21699.7	21705.8	21590.2	24736.6
798.38	17221	16254.1	16816.6	16033.8	16142.8	15999.3	17249.3			798.78	24842.3	23976.5	22188.7	21687	21692.2	21576.6	24814.6
798.33	17361.7	16247.6	16855.1	16027.5	16131.5	15992.8	17283.3			798.73	24599.7	24075.1	22157.2	21674.2	21678.6	21563	24896.1
798.28	17598	16240.9	16894.8	16021.1	16120.2	15986.1	17318.6			798.68	24986.3	24176.5	22126.2	21661.4	21664.9	21549.3	24981.1
798.23	17611	16234	16935.6	16014.5	16108.8	15979.2	17355.3			798.63	25345.3	24280.7	22095.6	21648.5	21651.1	21535.5	25069.4
798.18	17263.7	16226.7	16977.5	16007.5	16097.2	15971.9	17393.1			798.58	25552.4	24387.3	22065.1	21635.2	21636.9	21521.3	25160.6
798.13	17132.6	16219.2	17020.6	16000.3	16085.5	15964.4	17432.2			798.53	25369.2	24496	22034.8	21621.5	21622.3	21506.7	25254.4
798.08	17445.1	16211.6	17064.8	15993	16073.9	15956.9	17472.7			798.48	25360.4	24606.8	22004.7	21607.6	21607.5	21491.9	25350.9
798.03	17551.5	16203.9	17110	15985.5	16062.2	15949.1	17514.3			798.43	25043.5	24719.3	21974.4	21593.1	21592	21476.4	25449.5
797.98	17818.9	16195.9	17156.3	15977.9	16050.5	15941.2	17557.1			798.38	25858	24833.4	21944.2	21578.2	21576.2	21460.6	25550.2
797.93	17840.4	16188.1	17203.7	15970.4	16039	15933.3	17601.2			798.33	26158.9	24949	21914.1	21562.9	21560	21444.4	25652.7
797.88	17323.9	16180.1	17252.1	15962.7	16027.5	15925.4	17646.3			798.28	25795.3	25065.7	21884	21547.3	21543.4	21427.8	25757
797.83	17714.4	16171.8	17300.9	15954.7	16015.7	15917	17692			798.23	26308.5	25183.7	21854.2	21531.6	21526.7	21411.2	25862.8
797.78	17581	16163	17350.2	15946.2	16003.6	15908.2	17738.3			798.18	25674.1	25302.6	21824.6	21515.7	21509.8	21394.2	25970
797.73	17348.3	16153.8	17399.8	15937.3	15991.2	15899	17785			798.13	26096.8	25421.8	21794.9	21499.3	21492.5	21376.9	26077.9
797.68	17790.6	16144.5	17449.8	15928.3	15978.8	15889.7	17832.3			798.08	26206.8	25541	21765.1	21482.5	21474.6	21359	26186.1
797.63	18151.5	16135	17500.3	15919.1	15966.3	15880.2	17880			798.03	25600.9	25660.1	21735.3	21465.3	21456.4	21340.8	26294.6
797.58	18101.8	16125.3	17550.9	15909.8	15953.7	15870.5	17928.1			797.98	25997.5	25778.9	21705.6	21447.9	21438	21322.4	26403.2
797.53	18278.8	16115	17601.2	15899.8	15940.6	15860.2	17976			797.93	26426	25896.9	21675.9	21430.2	21419.2	21303.6	26511.4
797.48	17878.2	16104.4	17651.3	15889.5	15927.3	15849.6	18023.7			797.88	26606.3	26013.9	21646.2	21412.2	21400.1	21284.5	26618.8
797.43	18061.5	16093.4	17701.2	15879	15913.7	15838.7	18071.3			797.83	26643	26129.5	21616.5	21393.8	21380.7	21265.1	26725.2
797.38	18235.5	16082.2	17750.6	15868	15899.9	15827.4	18118.5			797.78	26399.4	26243.2	21586.6	21374.9	21360.8	21245.2	26830
797.33	18585.4	16070.7	17799.4	15856.9	15886	15815.9	18165.2			797.73	26928.9	26354.8	21556.6	21355.8	21340.5	21224.9	26933
797.28	18531.7	16059.1	17847.8	15845.7	15872.1	15804.4	18211.6			797.68	27011	26463.5	21526.1	21335.8	21319.5	21203.9	27033.4
797.23	18126.4	16047.2	17895.3	15834.2	15857.9	15792.5	18257.1			797.63	26520.7	26569.1	21495.3	21315.3	21297.7	21182.2	27131
797.18	18062.8	16035.1	17941.8	15822.4	15843.5	15780.4	18301.8			797.58	27425.8	26671.3	21464.1	21294.1	21275.5	21159.9	27225.4
797.13	18270.7	16022.6	17987.1	15810.3	15828.9	15767.9	18345.3			797.53	27056.5	26770	21432.9	21272.6	21252.8	21137.2	27316.6
797.08	18141.8	16009.9	18031.1	15797.9	15814.1	15755.1	18387.6			797.48	27673.4	26864.9	21401.6	21250.9	21229.9	21114.3	27404.4
797.03	18857.3	15997	18073.8	15785.4	15799.2	15742.3	18428.6			797.43	27836.2	26955.7	21370.3	21228.9	21206.7	21091.1	27488.2
796.98	18654.1	15984.4	18115.3	15773.2	15784.6	15729.6	18468.6			797.38	27944.7	27041.9	21338.8	21206.5	21183.1	21067.5	27567.7
796.93	18665.5	15971.6	18155.2	15760.8	15769.9	15716.8	18507.1			797.33	27507.6	27123.2	21307.3	21183.8	21159.3	21043.7	27642.6
796.88	18528.4	15958.5	18193.2	15748.1	15755.1	15703.8	18543.6			797.28	27099.2	27199.2	21275.5	21160.7	21134.9	21019.3	27712.4
796.83	18430.4	15945	18228.9	15735	15739.8	15690.2	18578			797.23	27265.2	27269.8	21243.5	21137.3	21110.2	20994.6	27776.9
796.78	17970	15931.2	18262.5	15721.6	15724.3	15676.5	18610.2			797.18	27647	27334.5	21211.5	21113.6	21085.2	20969.6	27835.9
796.73	18671.5	15917.2	18293.6	15708	15708.7	15662.5	18640.1			797.13	27749.8	27393.6	21179.7	21089.9	21060.2	20944.7	27889.4
796.68	18692	15903.2	18322.6	15694.5	15693.1	15648.5	18667.9			797.08	27779.4	27446.6	21148.1	21066.2	21035.3	20919.7	27937.1
796.63	19038.9	15889.1	18349.1	15680.8	15677.4	15634.4	18693.3			797.03	28165.8	27493.4	21116.8	21042.6	21010.4	20894.8	27978.8
796.58	18723	15875	18373	15667	15661.8	15620.2	18716.1			796.98	27707.5	27533.7	21085.6	21019.1	20985.5	20869.9	28014.2
796.53	18663.7	15860.6	18394	15653.1	15645.9	15605.8	18736.2			796.93	27352.6	27567.1	21054.4	20995.3	20960.4	20844.8	28042.9
796.48	18609.3	15846	18412.1	15638.9	15630	15591.2	18753.4			796.88	27692.9	27593.2	21023.1	20971.2	20934.9	20819.3	28064.4
796.43	18782.1	15830.9	18426.9	15624.3	15613.6	15576.1	18767.3			796.83	27298.9	27612.2	20991.8	20947.1	20909.4	20793.8	28079
796.38	18715.9	15815.7	18438.7	15609.6	15597.1	15561	18778.2			796.78	27387.6	27623.8	20960.6	20922.9	20883.8	20768.2	28086.5
796.33	18914.3	15800.5	18447.3	15594.8	15580.5	15545.7	18786			796.73	27488.5	27628	20929.4	20898.6	20858.1	20742.5	28086.7
796.28	18793.3	15785.4	18453	15580.1	15564.2	15530.6	18790.9			796.68	28120.4	27624.8	20898.5	20874.4	20832.4	20716.9	28079.7
796.23	18927	15770.2	18455.4	15565.4	15547.9	15515.4	18792.6			796.63	27512.2	27613.9	20867.6	20850.1	20806.7	20691.1	28065.1
796.18	18826.2	15755.1	18454.7	15550.8	15531.6	15500.3	18791.3			796.58	27772.5	27595.2	20836.6	20825.5	20780.6	20665	28042.9
796.13	18762.5	15740.1	18450.8	15536.3	15515.5	15485.3	18786.7			796.53	27945.1	27569.1	20806	20801.3	20754.8	20639.2	28013.4
796.08	18488	15725.1	18443.6	15521.8	15499.5	15470.4	18778.9			796.48	27610.6	27535	20775.4	20777	20729	20613.4	27976.2
796.03	18784.6	15710.1	18433	15507.3	15483.5	15455.3	18767.8			796.43	27899.4	27493.1	20744.8	20752.5	20703	20587.4	27931.3
795.98	18249.2	15695.3	18419.2	15493	15467.7	15440.5	18753.6			796.38	27994.7	27443.2	20714.2	20727.9	20676.8	20561.2	27878.5
795.93	18331.6	15680.6	18402.1	15478.8	15452	15425.8	18736			796.33	26522.8	27385.6	20683.7	20703.3	20650.6	20535	27818.2
795.88	18476.6	15666	18381.8	15464.7	15436.5	15411.2	18715.4			796.28	27344	27320.4	20653.2	20678.7	20624.4	20508.8	27750.4
795.83	18741.6	15651.5	18358.3	15450.8	15421.1	15396.8	18691.5			796.23	27424.9	27247.6	20622.7	20654	20598	20482.4	27675.2
795.78	18223	15637.2	18331.6	15437	15405.9	15382.4	18664.5			796.18	27997.6	27167.8	20592.6	20629.4	20571.8	20456.2	27593
795.73	18509.5	15622.7	18301.6	15423.1	15390.6	15367.9	18634.1			796.13	27771.2	27081.1	20562.8	20605.2	20545.9	20430.3	27504.2
795.68	18396.5	15608.3	18268.4	15409.3	15375.4	15353.6	18600.6			796.08	27507.1	26987.7	20533.4	20581.3	20520.2	20404.6	27408.7
795.63	18400.9	15593.9	18231.9	15395.3	15360.2	15339.1	18563.9			796.03	27899.9	26887.9	20504.2	20557.5	20494.7	20379.1	27306.9
795.58	18350.8	15579.5	18192.4	15381.5	15345	15324.7	18524.3			795.98	27046.6	26781.2	20474.8	20533.4	20468.8	20353.2	27198.5
795.53	18658.3	15565.2	18150.1	15367.8	15330	15310.5	18481.8			795.93	26520.4	26668.4	20445.6	20509.4	20443.1	20327.5	27084.1
795.48	18403.5	15551.2	18105.1	15354.4	15315.3	15296.5	18436.7			795.88	27112.1	26550	20416.7	20485.7	20417.5	20301.9	26964.1
795.43	18340.6	15537.2	18057.3	15341	15300.6	15282.5	18388.9			795.83	27075.3	26426.5	20388.3	20462.5	20392.5	20276.9	26839.1
795.38	18069.6	15523.3	18007	15327.7	15286.1	15268.6	18338.4			795.78	27407.3	26297.9	20360.4	20439.6	20367.7	20252.1	26709.3
795.33	17907	15509.8	17954.4	15314.8	15271.9	15255	18285.8			795.73	26807.5	26164.6	20332.7	20416.9	20343.1	20227.5	26574.8
795.28	18056.3	15496.4	17899.5	15302.1	15257.9	15241.6	18230.9			795.68	26499.7	26027.2	20305.7	20394.8	20319.1	20203.5	26436.3
795.23	18066.9	15483.1	17842.3	15289.4	15244	15228.3	18173.8			795.63	26302.1	25885.6	20278.9	20372.9	20295.2	20179.6	26293.7
795.18	18121.7	15470	17783.3	15277	15230.4	15215.3	18114.9			795.58	26663	25740.2	20252.3	20351.1	20271.4	20155.8	26147.5
795.13	17405.2	15457.1	17722.3	15264.7	15216.9	15202.4	18054			795.53	26647.6	25591.6	20226.1	20329.8	20248.1	20132.5	25998.2
795.08	17949.9	15444.4	17659.6	15252.6	15203.6	15189.6	17991.4			795.48	25999.8	25440.4	20200.7	20309.1	20225.3	20109.7	25846.3
795.03	18048.4	15431.8	17595.4	15240.8	15190.6	15177.1	17927.3			795.43	26485.7	25287.1	20176	20289.1	20203.3	20087.7	25692.5
794.98	17782.1	15419.5	17529.7	15229.1	15177.7	15164.7	17861.9			795.38	25886.5	25131.7	20152	20269.7	20181.8	20066.2	25536.7
794.93	18079.6	15407.3	17462.8	15217.6	15165	15152.5	17795.1			795.33	25617.5	24974.6	20128.3	20250.7	20160.6	20045	25379.3
794.88	17748.1	15395.2	17394.7	15206.2	15152.5	15140.4	17727.3			795.28	25053.2	24816	20105.1	20232	20139.7	20024.1	25220.4
794.83	17456.7	15383.3	17325.6	15195	15140.1	15128.5	17658.5			795.23	25039.9	24656.4	20082.2	20213.7	20119.2	20003.6	25060.7
794.78	17425.9	15371.2	17255.4	15183.7	15127.6	15116.5	17588.6			795.18	25036.4	24496.1	20059.9	20195.9	20099.2	19983.6	24900.4
794.73	17511.2	15359.4	17184.6	15172.6	15115.4	15104.6	17518.1			795.13	25163.8	24335.3	20037.9	20178.4	20079.3	19963.7	24739.7
794.68	17596.3	15347.9	17113.6	15161.9	15103.5	15093.1	17447.4			795.08	25308.2	24174.7	20016.4	20161.4	20060	19944.5	24579.3
794.63	17715.8	15336.5	17042	15151.2	15091.7	15081.7	17376.2			795.03	25228.7	24014.4	19995.4	20144.9	20041.1	19925.5	24419.3
794.58	17546.5	15325.2	16970.3	15140.8	15080.1	15070.5	17304.9			794.98	25201.3	23854.8	19974.9	20128.8	20022.6	19907	24260
794.53	17395.2	15314.2	16898.6	15130.5	15068.7	15059.5	17233.6			794.93	25096.9	23696	19954.7	20113	20004.4	19888.8	24101.7
794.48	17033.2	15303.3	16826.9	15120.4	15057.4	15048.6	17162.4			794.88	24664	23538.4	19934.9	20097.6	19986.5	19870.9	23944.6
794.43	17544.8	15292.6	16755.5	15110.5	15046.4	15037.8	17091.5			794.83	24542.7	23382.3	19915.5	20082.6	19969	19853.4	23789.2
794.38	17512.1	15282	16684.4	15100.8	15035.5	15027.2	17020.9			794.78	24322.9	23228.2	19896.8	20068.3	19952.1	19836.5	23635.8
794.33	17110.7	15271.6	16613.8	15091.3	15024.8	15016.9	16950.9			794.73	23748.4	23076.2	19878.6	20054.4	19935.7	19820.1	23484.7
794.28	17069.5	15261.7	16544.1	15082.2	15014.5	15006.9	16881.7			794.68	24195.9	22926.9	19861.3	20041.5	19920.1	19804.5	23336.4
794.23	16885.9	15251.9	16475.2	15073.3	15004.4	14997.1	16813.4			794.63	23481	22780.4	19844.7	20029.2	19905.1	19789.5	23190.9
794.18	17105.8	15242.4	16407.1	15064.6	14994.6	14987.6	16745.9			794.58	23324.9	22637	19828.9	20017.8	19891	19775.4	23048.6
794.13	16944.7	15232.7	16339.7	15055.9	14984.7	14978	16679.2			794.53	23679	22496.7	19813.8	20007	19877.4	19761.8	22909.5
794.08	16714.4	15223.3	16273.4	15047.4	14975	14968.5	16613.6			794.48	22490.3	22359.8	19799.5	19997.1	19864.6	19749	22773.9
794.03	16896	15214.3	16208.5	15039.3	14965.8	14959.5	16549.3			794.43	23092.5	22226.5	19786	19988	19852.6	19737	22642
793.98	16811	15205.3	16144.6	15031.3	14956.5	14950.5	16486.2			794.38	22614.3	22096.7	19773.1	19979.5	19841.2	19725.6	22513.7
793.93	17124.4	15196.4	16082	15023.3	14947.4	14941.6	16424.3			794.33	22732.4	21970.9	19761.1	19971.9	19830.7	19715.1	22389.5
793.88	16983.5	15187.6	16020.7	15015.6	14938.4	14932.9	16363.7			794.28	22055.8	21849	19750	19965.1	19820.9	19705.2	22269.2
793.83	16420	15179.2	15961	15008.2	14929.8	14924.4	16304.8			794.23	21847.9	21730.9	19739.3	19958.9	19811.6	19695.9	22152.9
793.78	17059.9	15171	15902.7	15001	14921.3	14916.2	16247.4			794.18	21849.1	21616.6	19729.3	19953.4	19802.8	19687.2	22040.5
793.73	16702.7	15162.9	15846	14994	14913	14908.1	16191.5			794.13	21495.8	21506.2	19719.7	19948.2	19794.5	19678.9	21932
793.68	16363.5	15155.1	15790.9	14987.2	14905.1	14900.3	16137.3			794.08	21122.1	21399.8	19710.8	19943.7	19786.8	19671.2	21827.7
793.63	16300.4	15147.8	15737.8	14981	14897.6	14893	16085.1			794.03	21705.6	21297.5	19702.4	19939.9	19779.6	19664	21727.5
793.58	16382.8	15141	15686.7	14975.4	14890.6	14886.3	16034.9			793.98	21853.3	21199.2	19694.7	19936.7	19773	19657.4	21631.4
793.53	16321.5	15134.8	15637.5	14970.2	14884.2	14880	15986.7			793.93	21257	21105	19687.5	19934.1	19767	19651.4	21539.5
793.48	16072.6	15128.9	15590.1	14965.5	14878.1	14874.1	15940.3			793.88	21124.3	21014.6	19680.7	19931.8	19761.3	19645.6	21451.5
793.43	15551.6	15123.4	15544.7	14961.1	14872.4	14868.6	15895.9			793.83	20839.2	20927.9	19674.2	19930	19755.8	19640.2	21367.4
793.38	15799.8	15118.2	15501.1	14957.2	14867.1	14863.4	15853.3			793.78	20938.8	20845.1	19668.1	19928.5	19750.7	19635.1	21287.1
793.33	15701.9	15113.4	15459.4	14953.6	14862.2	14858.6	15812.7			793.73	20334.3	20765.9	19662.3	19927.4	19746	19630.3	21210.7
793.28	15532.1	15108.8	15419.4	14950.2	14857.5	14854.1	15773.8			793.68	20935.8	20690.7	19657.1	19926.9	19741.7	19626.1	21138.3
793.23	15988	15104.6	15381.3	14947.3	14853.1	14849.8	15736.8			793.63	20809	20619.4	19652.5	19927.1	19738.1	19622.4	21069.9
793.18	15872.3	15100.6	15344.8	14944.6	14849	14845.8	15701.5			793.58	20462.9	20551.8	19648.4	19927.8	19734.9	19619.2	21005.2
793.13	15440.1	15096.9	15310.1	14942.2	14845.1	14842.1	15668			793.53	20105.6	20487.8	19644.8	19929.1	19732.2	19616.5	20944.3
793.08	15669.6	15093.4	15277	14940	14841.5	14838.6	15636			793.48	20064.9	20427.3	19641.6	19930.8	19729.8	19614.2	20887
793.03	15531.2	15090.1	15245.6	14938.1	14838.1	14835.3	15605.9			793.43	19873.3	20370.1	19638.7	19932.9	19727.8	19612.1	20833.2
792.98	15709	15087	15215.6	14936.3	14834.8	14832.2	15577.2			793.38	20035.8	20315.8	19635.8	19935	19725.7	19610	20782.3
792.93	15299.3	15084	15187.2	14934.8	14831.7	14829.2	15550.1			793.33	19591.5	20264.6	19633.1	19937.5	19723.9	19608.2	20734.6
792.88	15189.5	15081.3	15160.3	14933.5	14828.9	14826.5	15524.6			793.28	19650.8	20216.5	19630.9	19940.3	19722.4	19606.7	20690.2
792.83	15038.1	15078.9	15135.1	14932.6	14826.4	14824.1	15500.7			793.23	20037.3	20171.3	19628.8	19943.5	19721	19605.3	20648.6
792.78	15458.4	15076.5	15111	14931.7	14823.9	14821.7	15478.1			793.18	20482.5	20128.6	19626.7	19946.7	19719.7	19604	20609.8
792.73	15100.2	15074.3	15088.4	14931	14821.6	14819.5	15456.9			793.13	20186.4	20088.5	19624.8	19950.1	19718.5	19602.8	20573.7
792.68	15254.9	15072.4	15067.3	14930.8	14819.7	14817.6	15437.3			793.08	19712.3	20050.9	19623.1	19953.8	19717.5	19601.7	20540.2
792.63	15152.1	15071	15047.7	14930.9	14818.1	14816.2	15419.2			793.03	19936	20015.6	19621.3	19957.5	19716.4	19600.6	20509
792.58	15395	15069.5	15029.2	14931.1	14816.7	14814.8	15402.2			792.98	20165.5	19982.4	19619.5	19961.3	19715.2	19599.4	20480.1
792.53	15162.9	15068.3	15011.9	14931.5	14815.3	14813.5	15386.5			792.93	19568.7	19951.1	19617.6	19965	19713.9	19598.1	20453.2
792.48	14649.1	15067.1	14995.6	14932	14814	14812.3	15371.9			792.88	19452.4	19921.9	19615.7	19969	19712.7	19596.9	20428.5
792.43	14800.2	15066	14980.4	14932.7	14812.8	14811.2	15358.4			792.83	20161.1	19894.8	19614.2	19973.3	19711.8	19596	20406.2
792.38	15133.8	15064.7	14966	14933.2	14811.5	14809.9	15345.6			792.78	19736.3	19869.8	19612.9	19977.9	19711.1	19595.3	20385.9
792.33	14856.3	15063.6	14952.5	14933.9	14810.3	14808.8	15333.9			792.73	20132.6	19846.6	19611.8	19982.8	19710.6	19594.7	20367.7
792.28	14841.5	15062.5	14939.9	14934.6	14809.1	14807.7	15323.1			792.68	19741.1	19825.1	19610.9	19988	19710.2	19594.3	20351.3
792.23	15230.5	15061.4	14928.1	14935.4	14808	14806.6	15313.1			792.63	19589.5	19805.4	19610.1	19993.5	19709.9	19594.1	20336.7
792.18	15433.5	15060.2	14917	14936.2	14806.8	14805.4	15303.9			792.58	19467.7	19787	19609.3	19999	19709.7	19593.7	20323.7
792.13	14952.6	15059	14906.5	14937	14805.5	14804.2	15295.3			792.53	19298.4	19769.8	19608.4	20004.5	19709.2	19593.3	20312
792.08	15151.3	15057.7	14896.5	14937.7	14804.1	14802.9	15287.4			792.48	19443.5	19754	19607.5	20010.2	19708.9	19593	20301.8
792.03	15265.5	15056.4	14887.3	14938.5	14802.8	14801.6	15280.2			792.43	19672.7	19739.3	19606.7	20016	19708.6	19592.6	20292.9
791.98	15313.5	15055.3	14878.8	14939.5	14801.6	14800.5	15273.7			792.38	19788.6	19726.1	19606.2	20022.3	19708.5	19592.5	20285.6
791.93	14855.7	15054.2	14870.9	14940.6	14800.5	14799.4	15267.9			792.33	19799.7	19713.1	19604.8	20027.9	19707.7	19591.6	20278.7
791.88	14963.4	15053.4	14863.7	14941.9	14799.6	14798.5	15262.9			792.28	19930.8	19701	19603.4	20033.5	19706.7	19590.6	20272.7
791.83	15001.3	15052.7	14857.2	14943.6	14798.9	14797.9	15258.7			792.23	19831	19689.8	19602.1	20039.4	19705.8	19589.7	20268
791.78	14536.6	15052.1	14851.3	14945.3	14798.2	14797.3	15255			792.18	19113.3	19679.3	19600.6	20045.2	19704.8	19588.6	20264.1
791.73	14647.9	15051.6	14845.8	14947.2	14797.7	14796.8	15251.9			792.13	19582.5	19669.7	19599.1	20051.2	19703.7	19587.5	20261.1
791.68	14767.1	15051.3	14841	14949.3	14797.3	14796.5	15249.5			792.08	19916.3	19660.6	19597.6	20057.3	19702.6	19586.4	20259
791.63	14861.7	15051.1	14836.6	14951.5	14797	14796.2	15247.5			792.03	19236	19652.2	19596.1	20063.6	19701.5	19585.2	20257.7
791.58	14877.6	15050.8	14832.5	14953.8	14796.8	14796	15246			791.98	19611.8	19644.6	19594.6	20070	19700.4	19584.1	20257.3
791.53	14906.3	15050.7	14828.9	14956.3	14796.6	14795.9	15245			791.93	19571.1	19637.6	19593.3	20076.8	19699.5	19583.1	20257.8
791.48	14734.7	15050.2	14825.2	14958.5	14796.1	14795.4	15244			791.88	19895.1	19631.2	19592	20083.7	19698.5	19582.1	20259.1
791.43	15249.6	15049.6	14821.7	14960.6	14795.4	14794.8	15243.1			791.83	19818.8	19625	19590.4	20090.7	19697.4	19580.9	20260.8
791.38	14770.7	15048.9	14818.3	14962.7	14794.6	14794	15242.5			791.78	19569.7	19619.2	19588.8	20097.7	19696.2	19579.6	20263.1
791.33	14701.2	15048	14814.9	14964.6	14793.7	14793.1	15242			791.73	19331	19613.8	19587.2	20104.9	19694.9	19578.3	20265.9
791.28	14701.4	15047	14811.7	14966.6	14792.6	14792	15241.7			791.68	19832.7	19608.5	19585.3	20112	19693.4	19576.7	20269.2
791.23	14858.9	15045.8	14808.6	14968.4	14791.5	14790.9	15241.6			791.63	19876.5	19603.5	19583.4	20119.3	19691.8	19575	20272.9
791.18	15119.6	15044.6	14805.5	14970.3	14790.2	14789.6	15241.6			791.58	19802.4	19598.8	19581.4	20126.7	19690.1	19573.3	20277.1
791.13	15262.6	15043	14802.3	14971.9	14788.6	14788.1	15241.6			791.53	20138	19594.2	19579.2	20134.2	19688.3	19571.4	20281.7
791.08	15118.8	15041.5	14799.3	14973.6	14787.1	14786.6	15241.8			791.48	19930.4	19589.7	19576.9	20141.8	19686.4	19569.4	20286.6
791.03	15213.5	15040	14796.4	14975.4	14785.5	14785	15242.3			791.43	19948.6	19585.2	19574.4	20149.4	19684.2	19567.1	20291.8
790.98	15366.7	15038.1	14793.3	14977	14783.6	14783.1	15242.6			791.38	19771.3	19580.7	19571.6	20156.9	19681.8	19564.6	20297.3
790.93	15551.4	15036.3	14790.3	14978.6	14781.7	14781.2	15243.1			791.33	20394.5	19576.3	19568.8	20164.6	19679.3	19562	20303
790.88	14992.4	15034.2	14787.2	14980.1	14779.5	14779.1	15243.6			791.28	20305.8	19571.9	19565.8	20172.5	19676.7	19559.2	20309.2
790.83	14978.1	15032	14784.2	14981.7	14777.4	14777	15244.3			791.23	20305.5	19567.7	19562.8	20180.6	19673.9	19556.4	20315.7
790.78	15628.2	15029.9	14781.2	14983.3	14775.2	14774.8	15245.1			791.18	20244.6	19563.5	19559.7	20188.9	19671.2	19553.6	20322.7
790.73	14782.8	15027.6	14778.2	14984.9	14772.8	14772.5	15246			791.13	20236.5	19559.5	19556.6	20197.4	19668.5	19550.7	20330
790.68	15466.9	15025.4	14775.3	14986.6	14770.6	14770.2	15247.2			791.08	20075.2	19555.5	19553.4	20206.2	19665.6	19547.7	20337.7
790.63	15167.9	15023.3	14772.6	14988.7	14768.5	14768.2	15248.6			791.03	20162.2	19551.5	19550.1	20215.2	19662.7	19544.6	20345.7
790.58	15405.8	15021.3	14770.1	14990.9	14766.4	14766.1	15250.3			790.98	20020.1	19547.5	19546.8	20224.4	19659.7	19541.5	20354.1
790.53	15393.7	15019.1	14767.4	14993	14764.2	14763.9	15252			790.93	20226.6	19543.6	19543.4	20233.9	19656.7	19538.2	20362.9
790.48	15072.5	15016.9	14764.7	14995.2	14761.9	14761.6	15253.8			790.88	20102.8	19539.6	19539.9	20243.6	19653.5	19534.9	20372
790.43	14718.7	15014.8	14762.2	14997.6	14759.7	14759.4	15255.9			790.83	20084.7	19535.8	19536.4	20253.7	19650.4	19531.6	20381.5
790.38	15440	15012.3	14759.4	14999.9	14757.2	14757	15257.9			790.78	20478.7	19531.9	19532.9	20264.2	19647.3	19528.3	20391.5
790.33	15484.5	15010	14756.7	15002.3	14754.8	14754.6	15260.1			790.73	20710.4	19528	19529.3	20274.8	19644	19524.8	20401.8
790.28	15191.7	15007.6	14754	15004.9	14752.4	14752.1	15262.4			790.68	20430.2	19524.1	19525.7	20285.9	19640.8	19521.3	20412.5
790.23	15230	15005.3	14751.4	15007.7	14750	14749.8	15265.1			790.63	20177.6	19520.1	19521.9	20297.2	19637.4	19517.7	20423.5
790.18	15631.6	15003.1	14749	15010.8	14747.8	14747.6	15268			790.58	20266.7	19516.2	19518.1	20308.9	19634	19514	20435.1
790.13	15274.6	15000.9	14746.6	15014	14745.5	14745.3	15271			790.53	20591.5	19512.2	19514.3	20321	19630.6	19510.4	20447.1
790.08	15211	14998.6	14744	15017.2	14743.1	14742.9	15274.1			790.48	20112.6	19508.2	19510.3	20333.4	19627.1	19506.5	20459.4
790.03	15066.6	14996.2	14741.4	15020.5	14740.6	14740.4	15277.4			790.43	20467.6	19504.1	19506.4	20346.3	19623.6	19502.7	20472.2
789.98	15036.2	14993.8	14738.8	15024	14738.1	14738	15280.8			790.38	20149.1	19500.1	19502.4	20359.7	19620.1	19498.9	20485.6
789.93	15025.3	14991.3	14736.1	15027.5	14735.5	14735.4	15284.3			790.33	20178.7	19496.2	19498.5	20373.6	19616.6	19495.1	20499.6
789.88	15260	14988.7	14733.4	15031.2	14732.9	14732.7	15287.9			790.28	20562.4	19492.1	19494.4	20387.8	19613	19491.1	20513.9
789.83	15533.6	14986.2	14730.8	15035.2	14730.4	14730.2	15291.9			790.23	20401.8	19487.8	19490.2	20402.4	19609.2	19487	20528.7
789.78	15405.3	14983.7	14728.1	15039.2	14727.7	14727.6	15296			790.18	20621.5	19483.4	19485.8	20417.5	19605.4	19482.7	20543.9
789.73	15622.1	14981	14725.2	15043.3	14724.9	14724.7	15300.1			790.13	20385.8	19478.9	19481.3	20433	19601.4	19478.3	20559.6
789.68	15284.8	14978	14722.1	15047.4	14721.8	14721.7	15304.2			790.08	20592.3	19474.3	19476.7	20448.9	19597.4	19473.8	20575.8
789.63	15284.8	14975	14718.9	15051.6	14718.7	14718.6	15308.5			790.03	20848.7	19469.3	19471.6	20465.1	19592.9	19468.9	20592.3
789.58	15480.2	14971.8	14715.5	15055.8	14715.3	14715.2	15312.8			789.98	20934.6	19464	19466.3	20481.6	19588.2	19463.7	20609.2
789.53	15937.1	14968.6	14712.1	15060.3	14712	14711.9	15317.3			789.93	20591.8	19458.7	19460.9	20498.7	19583.5	19458.4	20626.7
789.48	15531.5	14965.2	14708.6	15064.9	14708.5	14708.4	15322			789.88	20787.2	19453.3	19455.4	20516.4	19578.6	19453	20644.8
789.43	15308.4	14961.7	14704.9	15069.6	14704.8	14704.7	15326.8			789.83	21670	19447.6	19449.7	20534.6	19573.6	19447.3	20663.5
789.38	15787.6	14958.1	14701.2	15074.5	14701.1	14701	15331.8			789.78	20974.9	19441.8	19443.8	20553.4	19568.4	19441.6	20682.7
789.33	15123.6	14954.5	14697.4	15079.6	14697.3	14697.2	15337.1			789.73	20695.3	19435.7	19437.7	20572.6	19563	19435.5	20702.6
789.28	15903.5	14950.8	14693.5	15084.8	14693.4	14693.4	15342.5			789.68	20877.6	19429.6	19431.5	20592.7	19557.7	19429.4	20723.2
789.23	15898.8	14947.1	14689.5	15090.4	14689.5	14689.4	15348.2			789.63	21292.7	19423.5	19425.4	20613.6	19552.4	19423.4	20744.8
789.18	15698.2	14943.4	14685.6	15096.3	14685.6	14685.5	15354.3			789.58	20917.3	19417.2	19419.1	20635.2	19546.9	19417.1	20767.1
789.13	15503.5	14939.6	14681.7	15102.4	14681.7	14681.6	15360.6			789.53	21410.6	19410.9	19412.7	20657.6	19541.4	19410.8	20790.2
789.08	15526.7	14935.8	14677.6	15108.8	14677.6	14677.5	15367.2			789.48	20882.8	19404.7	19406.4	20681.1	19536.1	19404.6	20814.5
789.03	15546.6	14931.8	14673.4	15115.4	14673.4	14673.3	15374			789.43	20719.3	19398.5	19400.2	20705.6	19530.8	19398.5	20839.8
788.98	15829.9	14927.5	14668.8	15121.9	14668.8	14668.7	15380.8			789.38	21254.1	19392.2	19393.9	20731	19525.5	19392.2	20866.1
788.93	15666.9	14923	14664	15128.7	14664.1	14664	15387.8			789.33	21030	19385.9	19387.5	20757.3	19520.2	19385.8	20893.4
788.88	15610.4	14918.6	14659.3	15136	14659.4	14659.3	15395.3			789.28	20934.9	19379.4	19381	20784.6	19514.9	19379.4	20921.7
788.83	16143.9	14914.2	14654.6	15143.6	14654.6	14654.6	15403.2			789.23	20734.1	19372.8	19374.3	20812.9	19509.4	19372.8	20951.1
788.78	16300.9	14909.7	14649.8	15151.5	14649.8	14649.8	15411.5			789.18	21103.3	19366.2	19367.6	20842.3	19503.9	19366.2	20981.6
788.73	16184	14905.1	14644.9	15159.8	14644.9	14644.9	15420.1			789.13	21056.4	19359.3	19360.7	20872.7	19498.3	19359.2	21013.2
788.68	15830.5	14900.5	14639.9	15168.5	14640	14639.9	15429.1			789.08	21524.1	19352	19353.3	20904	19492.3	19352	21045.7
788.63	15731.8	14895.8	14634.8	15177.4	14634.9	14634.8	15438.5			789.03	21393.3	19344.5	19345.8	20936.3	19486.2	19344.5	21079.4
788.58	15589.8	14891	14629.7	15186.8	14629.7	14629.6	15448.3			788.98	21531.8	19336.8	19338.1	20969.8	19480	19336.8	21114.3
788.53	15842.2	14886.3	14624.5	15196.8	14624.6	14624.5	15458.6			788.93	21744	19328.9	19330.1	21004.5	19473.6	19328.9	21150.4
788.48	15680.6	14881.7	14619.5	15207.3	14619.5	14619.5	15469.6			788.88	21869.2	19320.6	19321.8	21040.3	19467	19320.6	21187.8
788.43	16219.8	14877.3	14614.6	15218.6	14614.6	14614.6	15481.4			788.83	21845.7	19312.1	19313.2	21077.3	19460.1	19312.1	21226.5
788.38	15818.1	14873.1	14609.9	15230.6	14609.9	14609.9	15493.8			788.78	21791.7	19303.3	19304.4	21115.6	19453.1	19303.3	21266.5
788.33	15338.3	14868.9	14605.1	15243	14605.2	14605.1	15506.8			788.73	21703.8	19294.3	19295.3	21155.3	19446	19294.3	21308.1
788.28	15909.9	14864.6	14600.3	15256	14600.3	14600.3	15520.4			788.68	21717.2	19285.1	19286.1	21196.5	19438.8	19285.1	21351.2
788.23	15617.7	14860.2	14595.3	15269.5	14595.3	14595.3	15534.5			788.63	22071.8	19275.6	19276.5	21239.1	19431.3	19275.6	21395.8
788.18	15685.3	14855.8	14590.2	15283.5	14590.2	14590.2	15549			788.58	21813.3	19265.9	19266.9	21283.4	19423.9	19265.9	21442.3
788.13	15905.9	14851.3	14585.1	15298	14585.1	14585.1	15564.2			788.53	22124.1	19256.1	19257	21329.3	19416.4	19256.1	21490.5
788.08	15837.7	14846.8	14579.8	15313.1	14579.9	14579.8	15580.1			788.48	22070.3	19246.2	19247	21377	19408.8	19246.2	21540.5
788.03	16076.9	14842.3	14574.6	15328.9	14574.6	14574.6	15596.6			788.43	22545.7	19235.9	19236.8	21426.4	19401.1	19235.9	21592.4
787.98	16079.5	14837.7	14569.2	15345.1	14569.2	14569.2	15613.6			788.38	21951.3	19225.5	19226.3	21477.5	19393.3	19225.5	21646.1
787.93	15848.8	14832.9	14563.6	15361.9	14563.6	14563.6	15631.3			788.33	22436.9	19214.7	19215.5	21530.4	19385.3	19214.7	21701.8
787.88	16328.5	14828.1	14557.9	15379.3	14557.9	14557.9	15649.5			788.28	22267.2	19203.7	19204.4	21585.2	19377.2	19203.7	21759.5
787.83	15750.3	14823.2	14552	15397.2	14552	14552	15668.4			788.23	22668.6	19192.3	19193	21641.9	19368.9	19192.3	21819.1
787.78	15998	14818.3	14546.1	15415.8	14546.1	14546.1	15687.9			788.18	22395.8	19181	19181.6	21700.7	19360.7	19181	21881.1
787.73	16147.1	14813.3	14540.1	15435	14540.1	14540.1	15708.2			788.13	22674.9	19169.3	19170	21761.5	19352.5	19169.3	21945.3
787.68	16135.9	14808.4	14534.1	15454.9	14534.1	14534.1	15729.2			788.08	22809.7	19157.6	19158.2	21824.5	19344.2	19157.6	22011.8
787.63	15995.6	14803.6	14528.2	15475.5	14528.2	14528.2	15751			788.03	22873.8	19145.5	19146.1	21889.5	19335.9	19145.5	22080.5
787.58	15932	14798.8	14522.1	15496.8	14522.1	14522.1	15773.5			787.98	22049.3	19133.1	19133.7	21956.5	19327.3	19133.1	22151.3
787.53	16176.2	14794.1	14516.1	15518.8	14516.1	14516.1	15796.8			787.93	22887.2	19120.3	19120.9	22025.6	19318.6	19120.3	22224.4
787.48	15949.7	14789.2	14509.8	15541.3	14509.8	14509.8	15820.6			787.88	22788.6	19107.5	19108	22096.9	19310	19107.5	22300
787.43	15858.4	14784.3	14503.5	15564.2	14503.5	14503.5	15845			787.83	22956.7	19094.4	19094.9	22170.4	19301.4	19094.4	22377.9
787.38	16118.8	14779.4	14497	15587.7	14497	14497	15870			787.78	23678.5	19081	19081.5	22246	19292.7	19081	22458.1
787.33	16038.7	14774.6	14490.7	15611.9	14490.7	14490.7	15895.8			787.73	23264.4	19067.5	19068	22323.7	19284.1	19067.5	22540.8
787.28	16527.9	14769.8	14484.2	15636.4	14484.2	14484.2	15922			787.68	22799.5	19053.8	19054.2	22403.5	19275.5	19053.8	22625.7
787.23	16261.6	14765.1	14477.7	15661.3	14477.7	14477.7	15948.8			787.63	23262.3	19039.6	19040	22485.1	19266.6	19039.6	22712.6
787.18	16239	14760.5	14471.3	15686.8	14471.3	14471.3	15976.1			787.58	23317.5	19025	19025.4	22568.4	19257.7	19025	22801.5
787.13	15797.9	14756.1	14464.8	15712.5	14464.8	14464.8	16003.8			787.53	23257.9	19010.1	19010.5	22653.4	19248.6	19010.1	22892.3
787.08	16347.1	14751.6	14458.3	15738.4	14458.3	14458.3	16031.8			787.48	23399.2	18995	18995.4	22740.1	19239.7	18995	22985.1
787.03	16003.4	14747.4	14451.9	15764.5	14451.9	14451.9	16060			787.43	23630.6	18979.9	18980.3	22828.5	19231	18979.9	23079.9
786.98	15751.6	14743.2	14445.3	15790.5	14445.3	14445.3	16088.3			787.38	24090	18964.9	18965.2	22918.4	19222.7	18964.9	23176.6
786.93	15986.6	14739.2	14438.9	15816.5	14439	14438.9	16116.8			787.33	23887.5	18949.6	18949.9	23009.3	19214.4	18949.6	23274.5
786.88	15919.1	14735.4	14432.6	15842.3	14432.6	14432.6	16145.2			787.28	23315.5	18934.2	18934.6	23101.2	19206.4	18934.2	23373.8
786.83	15810.1	14731.8	14426.3	15867.9	14426.3	14426.3	16173.4			787.23	23438.4	18918.7	18919	23193.7	19198.6	18918.7	23473.9
786.78	16326.3	14728.4	14420.1	15892.8	14420.1	14420.1	16201.1			787.18	23101.3	18903.1	18903.4	23286.3	19191	18903.1	23574.6
786.73	15948.8	14725.2	14413.9	15917.1	14413.9	14413.9	16228.4			787.13	23518	18887.1	18887.4	23378.7	19183.5	18887.1	23675.3
786.68	16092.4	14722.1	14407.7	15940.5	14407.7	14407.7	16254.9			787.08	23154.1	18871.1	18871.4	23470.5	19176.2	18871.1	23775.9
786.63	15842.8	14718.9	14401.3	15962.6	14401.3	14401.3	16280.3			787.03	23797.3	18855.2	18855.4	23561.6	19169.4	18855.2	23876.1
786.58	15746.3	14715.9	14394.8	15983.3	14394.8	14394.8	16304.4			786.98	23599.4	18839.1	18839.3	23651.1	19162.9	18839.1	23975.2
786.53	15981.5	14712.8	14388.1	16002.4	14388.1	14388.1	16327.1			786.93	24162.5	18822.9	18823.1	23738.5	19156.7	18822.9	24072.6
786.48	15935.3	14709.8	14381.3	16019.7	14381.3	14381.3	16348.2			786.88	23877.4	18806.3	18806.6	23823.2	19150.6	18806.3	24167.7
786.43	16586.1	14706.9	14374.4	16035.1	14374.5	14374.4	16367.6			786.83	23611.1	18789.5	18789.8	23904.6	19144.7	18789.5	24260
786.38	16105.9	14704.3	14367.6	16048.6	14367.6	14367.6	16385.2			786.78	24137.1	18772.5	18772.7	23981.9	19139	18772.5	24348.7
786.33	16278.7	14701.9	14360.9	16059.9	14360.9	14360.9	16400.9			786.73	23655.9	18755	18755.3	24054.6	19133.5	18755	24433.3
786.28	16281	14699.7	14354.1	16068.8	14354.1	14354.1	16414.4			786.68	24325.1	18737.5	18737.7	24122.2	19128.3	18737.5	24513.3
786.23	16173	14697.5	14347.1	16075	14347.1	14347.1	16425.5			786.63	23896	18719.7	18719.9	24184.1	19123.5	18719.7	24588.1
786.18	15921.9	14695.5	14339.9	16078.4	14339.9	14339.9	16434			786.58	24321.3	18702.1	18702.3	24239.9	19119.3	18702.1	24657.3
786.13	15723.6	14693.6	14332.7	16079.2	14332.7	14332.7	16440			786.53	24276.5	18684.2	18684.4	24288.6	19115.5	18684.2	24720.1
786.08	16032.2	14692.2	14325.8	16077.3	14325.8	14325.8	16443.7			786.48	24122.3	18666	18666.1	24329.7	19112	18666	24775.8
786.03	16178.4	14691	14318.8	16072.6	14318.8	14318.8	16444.8			786.43	23903.4	18647.6	18647.8	24362.7	19108.9	18647.6	24824.1
785.98	16423.7	14690.2	14311.8	16065.1	14311.8	14311.8	16443.4			786.38	23785.9	18628.8	18629	24386.9	19106.1	18628.8	24864.4
785.93	15925.7	14689.7	14304.9	16054.7	14304.9	14304.9	16439.5			786.33	24496.9	18610	18610.1	24402.4	19103.9	18610	24896.5
785.88	15835.5	14689.6	14298.2	16041.7	14298.2	14298.2	16433.1			786.28	24504.2	18590.8	18591	24408.4	19102.1	18590.8	24919.9
785.83	16112.4	14689.8	14291.3	16025.8	14291.3	14291.3	16424.3			786.23	24571.3	18571.6	18571.7	24405.1	19101	18571.6	24934.7
785.78	15987.8	14690.2	14284.3	16007.1	14284.3	14284.3	16413			786.18	24806.4	18552.4	18552.5	24392.4	19100.7	18552.4	24940.8
785.73	16121.6	14690.9	14277.3	15985.8	14277.3	14277.3	16399.4			786.13	24475	18533.2	18533.3	24370.1	19101	18533.2	24938.1
785.68	15688.2	14692	14270.4	15962.2	14270.4	14270.4	16383.8			786.08	24794.8	18513.7	18513.9	24338.1	19102.1	18513.7	24926.6
785.63	16013.6	14693.7	14263.6	15936.5	14263.6	14263.6	16366.5			786.03	24395.7	18494.2	18494.3	24296.7	19103.9	18494.2	24906.5
785.58	16241.4	14695.8	14256.8	15908.6	14256.8	14256.8	16347.5			785.98	23754.2	18474.8	18474.9	24246.1	19106.7	18474.8	24878.1
785.53	15795.6	14698	14249.8	15878.5	14249.8	14249.8	16326.6			785.93	24285.9	18455.4	18455.5	24186.8	19110.4	18455.4	24841.9
785.48	15997.7	14700.5	14242.7	15846.6	14242.7	14242.7	16304.4			785.88	24242.7	18436	18436.1	24119	19115.2	18436	24798.2
785.43	15764.5	14703.6	14235.7	15813.1	14235.7	14235.7	16281.1			785.83	23973.4	18416.8	18416.9	24043.3	19121.1	18416.8	24747.6
785.38	15972.2	14707.2	14228.7	15778.4	14228.7	14228.7	16256.9			785.78	23985	18397.8	18397.9	23960.1	19128.1	18397.8	24690.6
785.33	16476.1	14711	14221.5	15742.2	14221.5	14221.5	16231.8			785.73	24122.7	18379.1	18379.1	23870.4	19136.6	18379.1	24628
785.28	16258.9	14715.4	14214.3	15705.1	14214.3	14214.3	16206.2			785.68	24199.9	18360.7	18360.7	23774.5	19146.5	18360.7	24560.4
785.23	15730	14720.3	14207.2	15667.1	14207.2	14207.2	16180.3			785.63	24020.3	18342.2	18342.2	23672.7	19157.5	18342.2	24488.1
785.18	15801.8	14725.6	14199.9	15628.3	14199.9	14199.9	16154.1			785.58	23816.6	18323.7	18323.8	23565.8	19169.7	18323.7	24411.9
785.13	16350.3	14731.4	14192.4	15589	14192.4	14192.4	16127.9			785.53	23304.3	18305.4	18305.5	23454.6	19183.3	18305.4	24332.6
785.08	15772.7	14737.7	14185	15549.2	14185	14185	16101.9			785.48	23067.7	18287.1	18287.2	23339.4	19198.2	18287.1	24250.5
785.03	16195.6	14744.6	14177.5	15509.2	14177.5	14177.5	16076.3			785.43	23920.2	18268.9	18269	23221	19214.5	18268.9	24166.7
784.98	16161	14752.3	14170.1	15469.3	14170.1	14170.1	16051.5			785.38	23920.1	18250.7	18250.8	23100	19232.3	18250.7	24081.6
784.93	16228.7	14760.5	14162.7	15429.4	14162.7	14162.7	16027.2			785.33	23312.1	18232.9	18232.9	22977.1	19251.8	18232.9	23996.1
784.88	15924.6	14769.1	14155	15389.4	14155	14155	16003.5			785.28	24033.1	18215.2	18215.2	22852.9	19273	18215.2	23910.7
784.83	15932.7	14778.4	14147.1	15349.5	14147.1	14147.1	15980.7			785.23	23415.9	18197.6	18197.7	22727.7	19295.8	18197.6	23826
784.78	15771.1	14788.6	14139.6	15310.2	14139.6	14139.6	15959.2			785.18	23708.8	18180	18180	22601.9	19320.2	18180	23742.2
784.73	16620.4	14799.7	14132	15271.4	14132	14132	15939			785.13	22901.9	18162.4	18162.4	22475.9	19346.3	18162.4	23659.9
784.68	16532.6	14811.5	14124.4	15232.9	14124.4	14124.4	15920			785.08	23311.6	18144.9	18145	22350.3	19374.3	18144.9	23579.8
784.63	15971.8	14824	14116.7	15194.9	14116.7	14116.7	15902.2			785.03	23021.6	18127.5	18127.6	22225.4	19404.1	18127.5	23502
784.58	15518.4	14837.4	14109	15157.6	14109	14109	15886			784.98	23363.5	18110.1	18110.1	22101.3	19435.8	18110.1	23427.1
784.53	15557.8	14851.7	14101.3	15120.7	14101.3	14101.3	15871.1			784.93	22905.7	18092.7	18092.8	21978.5	19469.5	18092.7	23355.3
784.48	16356	14866.7	14093.3	15084.4	14093.3	14093.3	15857.8			784.88	23095.8	18075.2	18075.2	21857	19505	18075.2	23286.8
784.43	16390.8	14882.6	14085.3	15048.7	14085.3	14085.3	15845.9			784.83	23537.1	18057.9	18057.9	21737.2	19542.7	18057.9	23222.1
784.38	16055.4	14899.6	14077.4	15013.7	14077.4	14077.4	15835.9			784.78	23310.5	18040.4	18040.5	21619.2	19582.5	18040.4	23161.4
784.33	16012.8	14917.7	14069.6	14979.6	14069.6	14069.6	15827.7			784.73	23388	18023	18023	21503.2	19624.6	18023	23104.8
784.28	16358.1	14936.9	14061.7	14946	14061.7	14061.7	15821.2			784.68	23943.5	18005.6	18005.6	21389.2	19669	18005.6	23052.7
784.23	16009.1	14957	14053.6	14913	14053.6	14053.6	15816.5			784.63	22806	17988.2	17988.2	21277.5	19715.8	17988.2	23005.2
784.18	16287.7	14978.2	14045.4	14880.6	14045.4	14045.4	15813.4			784.58	23154.7	17970.8	17970.8	21168	19765	17970.8	22962.3
784.13	16007.2	15000.6	14037.2	14849	14037.2	14037.2	15812.4			784.53	22999.1	17953.1	17953.1	21060.6	19816.6	17953.1	22924.1
784.08	16269	15024.3	14029.1	14818.1	14029.1	14029.1	15813.3			784.48	22881.8	17935.4	17935.4	20955.4	19870.8	17935.4	22890.9
784.03	15916.9	15049.3	14020.9	14787.8	14020.9	14020.9	15816.2			784.43	22845.9	17917.7	17917.7	20852.6	19927.8	17917.7	22862.8
783.98	15904	15075.5	14012.5	14758	14012.5	14012.5	15821			784.38	22063.7	17899.9	17899.9	20752.2	19987.5	17899.9	22839.9
783.93	16110.4	15103.2	14004.3	14729	14004.3	14004.3	15827.9			784.33	22698.3	17882.2	17882.3	20654.3	20050.4	17882.2	22822.4
783.88	16156.5	15132.1	13995.8	14700.5	13995.8	13995.8	15836.8			784.28	22490.1	17864.3	17864.4	20558.5	20116	17864.3	22810.2
783.83	16241.2	15162.5	13987.2	14672.5	13987.2	13987.2	15847.7			784.23	22273.5	17846.3	17846.3	20464.9	20184.7	17846.3	22803.3
783.78	16238.4	15194.2	13978.5	14645	13978.5	13978.5	15860.7			784.18	22282.9	17828.1	17828.1	20373.4	20256.6	17828.1	22801.9
783.73	16136.6	15227.5	13969.7	14618	13969.7	13969.7	15875.8			784.13	22266.8	17809.7	17809.7	20284	20331.6	17809.7	22805.9
783.68	16398.2	15262.2	13960.6	14591.3	13960.6	13960.6	15892.9			784.08	22573	17791	17791.1	20196.6	20409.9	17791	22815.4
783.63	16695.1	15298.3	13951.2	14564.9	13951.2	13951.2	15912			784.03	22384.7	17772	17772	20111	20491.4	17772	22830.4
783.58	16310.1	15336.1	13941.6	14538.8	13941.6	13941.6	15933.4			783.98	22474.1	17752.8	17752.8	20027.3	20576.6	17752.8	22851.1
783.53	16648.5	15375.6	13931.8	14513.2	13931.8	13931.8	15956.9			783.93	22236.7	17733.3	17733.4	19945.5	20665.4	17733.3	22877.6
783.48	16544.4	15416.9	13922	14488	13922	13922	15982.9			783.88	22797	17713.6	17713.6	19865.5	20757.9	17713.6	22909.8
783.43	16759.4	15460.1	13912.1	14463.2	13912.1	13912.1	16011.2			783.83	23079.4	17693.6	17693.6	19787.1	20854.3	17693.6	22947.8
783.38	16588	15505.1	13901.9	14438.6	13901.9	13901.9	16041.9			783.78	23136.6	17673.2	17673.2	19710.3	20954.6	17673.2	22991.8
783.33	16518.4	15552.3	13891.7	14414.5	13891.7	13891.7	16075.1			783.73	23196.2	17652.4	17652.4	19635	21059	17652.4	23041.6
783.28	16452.9	15601.7	13881.6	14391	13881.6	13881.6	16111.1			783.68	23119.6	17631.3	17631.3	19561.1	21167.6	17631.3	23097.4
783.23	16389	15653.4	13871.4	14367.8	13871.4	13871.4	16149.8			783.63	22947.1	17609.8	17609.8	19488.6	21280.5	17609.8	23159.3
783.18	16904.6	15707.3	13861.1	14345	13861.1	13861.1	16191.1			783.58	23353.8	17587.6	17587.6	19417.1	21397.7	17587.6	23227.2
783.13	16304.1	15763.6	13850.9	14322.6	13850.9	13850.9	16235.3			783.53	23876.9	17565.1	17565.1	19346.9	21519.4	17565.1	23301.3
783.08	16296.5	15822.4	13840.6	14300.5	13840.6	13840.6	16282.3			783.48	23488.3	17541.9	17541.9	19277.6	21645.8	17541.9	23381.5
783.03	16441.9	15883.6	13830.1	14278.7	13830.1	13830.1	16332.2			783.43	23497.3	17518.3	17518.4	19209.5	21777	17518.3	23468.1
782.98	16649.4	15947.3	13819.6	14257.1	13819.6	13819.6	16384.9			783.38	24324.2	17494.4	17494.4	19142.5	21913.3	17494.4	23561.4
782.93	16500.6	16013.5	13808.8	14235.7	13808.8	13808.8	16440.5			783.33	23979.4	17470	17470	19076.4	22054.8	17470	23661.1
782.88	16877.5	16082.3	13797.8	14214.4	13797.8	13797.8	16499			783.28	25052.5	17445.1	17445.1	19011.1	22201.5	17445.1	23767.5
782.83	16818.7	16153.9	13786.7	14193.4	13786.7	13786.7	16560.6			783.23	24354.5	17419.6	17419.6	18946.6	22353.5	17419.6	23880.6
782.78	16815.2	16228.2	13775.5	14172.5	13775.5	13775.5	16625.2			783.18	24201.2	17393.6	17393.6	18882.9	22511.1	17393.6	24000.4
782.73	17041.8	16305.2	13763.9	14151.6	13763.9	13763.9	16692.9			783.13	24622.8	17366.9	17366.9	18819.7	22674.2	17366.9	24127
782.68	16870	16384.9	13752	14130.6	13752	13752	16763.5			783.08	24485.8	17339.6	17339.6	18757.2	22843	17339.6	24260.6
782.63	17119.6	16467.2	13739.6	14109.5	13739.6	13739.6	16837.1			783.03	25234	17312.1	17312.1	18695.5	23018.1	17312.1	24401.5
782.58	16734.6	16552.3	13726.8	14088.2	13726.8	13726.8	16913.7			782.98	25547.5	17284.1	17284.1	18634.4	23199.2	17284.1	24549.5
782.53	17092.5	16640.1	13713.5	14066.6	13713.5	13713.5	16993.3			782.93	25528.1	17255.9	17255.9	18574.2	23386.9	17255.9	24705.2
782.48	17582	16730.9	13699.7	14044.9	13699.7	13699.7	17076			782.88	25239.7	17227.2	17227.2	18514.5	23580.8	17227.2	24868.1
782.43	17828.2	16824.6	13685.7	14023.2	13685.7	13685.7	17162			782.83	25078.1	17197.9	17197.9	18455.2	23781	17197.9	25038.3
782.38	17894.1	16921.3	13671.3	14001.3	13671.3	13671.3	17251.3			782.78	25411.2	17168	17168	18396.2	23987.6	17168	25215.8
782.33	18227.1	17021	13656.4	13979.1	13656.4	13656.4	17343.7			782.73	25451.5	17137.4	17137.4	18337.5	24200.5	17137.4	25400.6
782.28	17897.7	17123.6	13641.2	13956.8	13641.2	13641.2	17439.3			782.68	25735.3	17106.6	17106.6	18279.4	24420.1	17106.6	25592.9
782.23	17761.3	17229.2	13625.3	13934.2	13625.3	13625.3	17538			782.63	26260.7	17075.3	17075.3	18221.7	24646.4	17075.3	25792.8
782.18	18001.8	17337.6	13609.1	13911.3	13609.1	13609.1	17639.9			782.58	26416.5	17043.6	17043.6	18164.4	24879.3	17043.6	26000.1
782.13	18182.7	17449.3	13592.6	13888.4	13592.6	13592.6	17745.1			782.53	26415.3	17011.2	17011.2	18107.1	25118.4	17011.2	26214.4
782.08	18133.6	17564.1	13575.9	13865.5	13575.9	13575.9	17853.7			782.48	26091.3	16978.1	16978.1	18050	25363.8	16978.1	26435.6
782.03	18366.1	17682	13559	13842.5	13559	13559	17965.5			782.43	26546.4	16944.5	16944.5	17993	25615.4	16944.5	26663.9
781.98	18374.9	17803	13542.1	13819.7	13542.1	13542.1	18080.7			782.38	26900.4	16910.6	16910.6	17936.4	25873.2	16910.6	26899.1
781.93	18120.3	17926.9	13524.9	13796.8	13524.9	13524.9	18198.9			782.33	28491.1	16876.2	16876.2	17880.1	26137	16876.2	27140.9
781.88	18049.6	18053.5	13507.3	13773.7	13507.3	13507.3	18319.9			782.28	28154.8	16841.2	16841.2	17823.8	26406.4	16841.2	27389
781.83	18653	18182.6	13489.4	13750.4	13489.4	13489.4	18443.6			782.23	27879.6	16805.9	16805.9	17767.8	26681.3	16805.9	27643.1
781.78	18232.7	18314	13471.2	13727	13471.2	13471.2	18569.8			782.18	27423.7	16770.3	16770.3	17712.1	26961.3	16770.3	27903
781.73	18343.2	18447.6	13452.7	13703.4	13452.7	13452.7	18698.3			782.13	28006.6	16734	16734	17656.3	27245.6	16734	28167.8
781.68	18857.2	18583	13433.8	13679.6	13433.8	13433.8	18828.8			782.08	28862.6	16697	16697	17600.3	27533.6	16697	28436.9
781.63	18770.4	18720.1	13414.7	13655.6	13414.7	13414.7	18961.1			782.03	28343.7	16659.5	16659.5	17544.4	27825.1	16659.5	28710
781.58	18984.4	18858.4	13395	13631.2	13395	13395	19094.7			781.98	28083.8	16621.7	16621.7	17488.8	28119.5	16621.7	28986.6
781.53	19001.7	18997.4	13374.8	13606.5	13374.8	13374.8	19229.2			781.93	29291.5	16583.5	16583.5	17433.2	28416.1	16583.5	29265.8
781.48	19200.4	19137	13354.1	13581.4	13354.1	13354.1	19364.3			781.88	29866.9	16544.5	16544.5	17377.4	28713.5	16544.5	29546.4
781.43	19225	19276.4	13332.9	13555.9	13332.9	13332.9	19499.4			781.83	29125.6	16504.8	16504.8	17321.2	29011	16504.8	29827.4
781.38	19545.7	19415.5	13311.2	13530.1	13311.2	13311.2	19634.3			781.78	29271.2	16464	16464	17264.5	29307.2	16464	30107.7
781.33	19477.1	19553.8	13289.3	13504	13289.3	13289.3	19768.5			781.73	29116.4	16422.7	16422.7	17207.6	29601.6	16422.7	30386.6
781.28	19734.5	19690.8	13267	13477.8	13267	13267	19901.5			781.68	30257.1	16380.7	16380.7	17150.5	29892.9	16380.7	30662.7
781.23	19908.3	19825.7	13244.4	13451.3	13244.4	13244.4	20032.6			781.63	30005.7	16337.7	16337.7	17092.9	30179.5	16337.7	30934.7
781.18	19503.6	19958.2	13221.4	13424.5	13221.4	13221.4	20161.3			781.58	31070.8	16294.2	16294.2	17035.1	30460.6	16294.2	31201.5
781.13	19535.5	20087.2	13197.8	13397.3	13197.8	13197.8	20286.7			781.53	30474	16250.2	16250.2	16977.2	30734.7	16250.2	31461.7
781.08	19554.1	20212.2	13173.8	13369.7	13173.8	13173.8	20408.1			781.48	30573.8	16205.5	16205.5	16918.9	31000.4	16205.5	31713.8
781.03	20081.1	20332.5	13149.3	13341.7	13149.3	13149.3	20525			781.43	30811.2	16160	16160	16860.3	31255.9	16160	31956.2
780.98	19724.2	20447.5	13124.4	13313.5	13124.4	13124.4	20636.5			781.38	31009.4	16113.8	16113.8	16801.3	31499.9	16113.8	32187.3
780.93	20829.3	20556.4	13099.3	13285	13099.3	13099.3	20742.1			781.33	31324.2	16067.1	16067.1	16742	31730.7	16067.1	32405.7
780.88	20411.7	20658.6	13073.8	13256.3	13073.8	13073.8	20841.1			781.28	31122.8	16019.7	16019.7	16682.5	31947	16019.7	32609.8
780.83	20599.1	20753.2	13047.9	13227.3	13047.9	13047.9	20932.5			781.23	31309.7	15972	15972	16622.9	32147.4	15972	32798.3
780.78	20678.7	20839.3	13021.5	13197.8	13021.5	13021.5	21015.6			781.18	31492.9	15923.9	15923.9	16563.2	32330.2	15923.9	32969.6
780.73	20322	20916.3	12994.6	13167.9	12994.6	12994.6	21089.6			781.13	31922.4	15875.2	15875.2	16503.4	32494	15875.2	33122.1
780.68	20510.7	20983.7	12967.3	13137.7	12967.3	12967.3	21154			781.08	31685.4	15826	15826	16443.2	32637.2	15826	33254.4
780.63	20750.3	21040.4	12939.3	13106.9	12939.3	12939.3	21207.9			781.03	31628.1	15776.1	15776.1	16382.5	32758.4	15776.1	33364.8
780.58	20896.6	21086.4	12911.1	13075.9	12911.1	12911.1	21251.1			780.98	31701.2	15725.8	15725.8	16321.8	32856.7	15725.8	33452.7
780.53	20858.6	21121	12882.6	13044.7	12882.6	12882.6	21283			780.93	31806.3	15675.1	15675.1	16260.9	32931	15675.1	33516.8
780.48	21035.1	21143.8	12853.8	13013.2	12853.8	12853.8	21303.2			780.88	32442.4	15623.8	15623.8	16199.6	32980.2	15623.8	33556
780.43	21464.9	21154.4	12824.7	12981.5	12824.7	12824.7	21311.2			780.83	33152.3	15572.2	15572.2	16138.4	33003.9	15572.2	33570
780.38	21414.8	21152.6	12795.3	12949.5	12795.3	12795.3	21306.9			780.78	32090.4	15520.4	15520.4	16077.1	33001.5	15520.4	33558.2
780.33	20975.4	21138	12765.4	12917.2	12765.4	12765.4	21289.8			780.73	32312.6	15468.2	15468.2	16015.6	32972.6	15468.2	33520.1
780.28	21472.1	21110.6	12735.4	12884.8	12735.4	12735.4	21260			780.68	32790.4	15415.5	15415.5	15954	32916.8	15415.5	33455.3
780.23	21207	21070.3	12705.1	12852.2	12705.1	12705.1	21217.3			780.63	32033	15362.6	15362.6	15892.3	32834.3	15362.6	33364
780.18	21003.6	21017	12674.8	12819.5	12674.8	12674.8	21161.7			780.58	32208.1	15309.6	15309.6	15830.7	32725.4	15309.6	33246.5
780.13	21539	20951.1	12644.4	12786.9	12644.4	12644.4	21093.6			780.53	32596	15256.6	15256.6	15769.3	32590.6	15256.6	33103.3
780.08	21164.4	20872.9	12614.3	12754.6	12614.3	12614.3	21013.2			780.48	32641.5	15203.7	15203.7	15708.2	32430.7	15203.7	32935.2
780.03	21212.4	20782.9	12584.3	12722.4	12584.3	12584.3	20921			780.43	32099.3	15150.8	15150.8	15647.3	32246.3	15150.8	32742.8
779.98	20942.5	20681.3	12554.3	12690.3	12554.3	12554.3	20817.3			780.38	31685.2	15097.9	15097.9	15586.6	32038.4	15097.9	32527.1
779.93	20566.2	20568.8	12524.5	12658.5	12524.5	12524.5	20702.8			780.33	32168.6	15045.3	15045.3	15526.4	31808.4	15045.3	32289.5
779.88	20661.3	20446.1	12495	12627	12495	12495	20578			780.28	31963.9	14992.7	14992.7	15466.3	31557.3	14992.7	32030.9
779.83	20689.4	20313.8	12465.9	12595.8	12465.9	12465.9	20443.8			780.23	31600.1	14940.5	14940.5	15406.7	31286.8	14940.5	31753
779.78	20672	20172.8	12437.2	12565.2	12437.2	12437.2	20300.9			780.18	31895.7	14888.6	14888.6	15347.7	30998.2	14888.6	31457.4
779.73	20334	20023.9	12409	12535.2	12409	12409	20150			780.13	31295.5	14837.1	14837.1	15289.2	30693.2	14837.1	31145.3
779.68	20201	19867.5	12381.2	12505.5	12381.2	12381.2	19991.8			780.08	31331.4	14786	14786	15231.3	30373.2	14786	30818.5
779.63	19656.1	19704.4	12353.7	12476.2	12353.7	12353.7	19827			780.03	30544.4	14735.4	14735.4	15174	30040	14735.4	30478.7
779.58	19708.7	19535.4	12326.4	12447.2	12326.4	12326.4	19656.2			779.98	30718.5	14685.4	14685.4	15117.5	29695.3	14685.4	30127.4
779.53	19324.9	19361.5	12299.6	12418.7	12299.6	12299.6	19480.5			779.93	30809.7	14636.1	14636.1	15061.8	29340.7	14636.1	29766.4
779.48	19897.7	19183.2	12273.3	12390.6	12273.3	12273.3	19300.6			779.88	30253.3	14587.5	14587.5	15006.9	28977.7	14587.5	29397.1
779.43	19602.6	19001.5	12247.4	12363.1	12247.4	12247.4	19117.1			779.83	29384.8	14539.4	14539.4	14952.7	28607.6	14539.4	29021
779.38	19517	18816.8	12221.8	12335.9	12221.8	12221.8	18930.8			779.78	29435.9	14491.7	14491.7	14899	28231.9	14491.7	28639.2
779.33	18879.4	18629.9	12196.6	12309.1	12196.6	12196.6	18742.3			779.73	28874.8	14444.7	14444.7	14846.1	27852.1	14444.7	28253.6
779.28	19157.3	18441.3	12171.6	12282.5	12171.6	12171.6	18552.2			779.68	28841.5	14398.1	14398.1	14793.8	27469.4	14398.1	27865.1
779.23	18960.9	18251.9	12147.1	12256.5	12147.1	12147.1	18361.3			779.63	29467.6	14352.2	14352.2	14742.3	27085.1	14352.2	27475.2
779.18	19016.6	18062.1	12122.9	12230.8	12122.9	12122.9	18170			779.58	29506.2	14307.1	14307.1	14691.7	26700.7	14307.1	27085.2
779.13	18930.6	17872.4	12099	12205.5	12099	12099	17978.9			779.53	28303.1	14262.9	14262.9	14642.1	26317.1	14262.9	26696.3
779.08	18538.2	17683.6	12075.7	12180.6	12075.7	12075.7	17788.5			779.48	28404	14219.3	14219.3	14593.2	25935.1	14219.3	26309
779.03	18159.8	17496	12052.8	12156.4	12052.8	12052.8	17599.5			779.43	27999.1	14176.4	14176.4	14545.2	25555.8	14176.4	25924.5
778.98	18037	17310	12030.3	12132.5	12030.3	12030.3	17412.2			779.38	27482.4	14134.4	14134.4	14498.1	25180	14134.4	25543.7
778.93	18523.8	17126.1	12008.4	12109.3	12008.4	12008.4	17226.9			779.33	26743.2	14093.3	14093.3	14452	24808.6	14093.3	25167.3
778.88	17985.8	16944.7	11987.1	12086.6	11987.1	11987.1	17044.2			779.28	26756.3	14053.3	14053.3	14407.1	24442.4	14053.3	24796.2
778.83	17673.3	16766	11966.3	12064.6	11966.3	11966.3	16864.3			779.23	26197	14014.5	14014.5	14363.6	24082	14014.5	24431.1
778.78	17313.1	16590.6	11946.4	12043.3	11946.4	11946.4	16687.5			779.18	25533.8	13976.9	13976.9	14321.3	23728	13976.9	24072.3
778.73	17258	16418.6	11927.1	12022.8	11927.1	11927.1	16514.2			779.13	25222.3	13940.6	13940.6	14280.4	23380.8	13940.6	23720.6
778.68	16928.1	16250.1	11908.5	12003	11908.5	11908.5	16344.5			779.08	24981.6	13905.6	13905.6	14240.9	23040.9	13905.6	23376.1
778.63	16937.2	16085.4	11890.7	11984	11890.7	11890.7	16178.6			779.03	24645.6	13871.9	13871.9	14202.8	22708.5	13871.9	23039.4
778.58	16392.3	15925	11874.1	11966.1	11874.1	11874.1	16017			778.98	23949.9	13839.5	13839.5	14166	22383.8	13839.5	22710.4
778.53	16037.8	15768.8	11858.3	11949.2	11858.3	11858.3	15859.7			778.93	23314.6	13808.2	13808.2	14130.5	22067.1	13808.2	22389.3
778.48	15777	15616.8	11843.4	11933.2	11843.4	11843.4	15706.6			778.88	22888.3	13778.2	13778.2	14096.3	21758.4	13778.2	22076.5
778.43	15540.5	15469.1	11829.4	11918	11829.4	11829.4	15557.7			778.83	22399.5	13749.4	13749.4	14063.4	21457.9	13749.4	21771.9
778.38	14694.5	15325.7	11816.2	11903.7	11816.2	11816.2	15413.3			778.78	22146.5	13721.8	13721.8	14031.8	21165.6	13721.8	21475.6
778.33	15036.8	15186.6	11803.8	11890.2	11803.8	11803.8	15273.1			778.73	22060	13695.4	13695.4	14001.5	20881.6	13695.4	21187.7
778.28	14725.8	15052	11792.4	11877.8	11792.4	11792.4	15137.4			778.68	21406	13670.6	13670.6	13972.8	20606.2	13670.6	20908.5
778.23	14611.1	14921.8	11781.8	11866.1	11781.8	11781.8	15006.2			778.63	20990	13647	13647	13945.4	20339.2	13647	20637.7
778.18	14405.1	14795.8	11771.9	11855.3	11771.9	11771.9	14879.2			778.58	20666.9	13624.6	13624.6	13919.3	20080.4	13624.6	20375.1
778.13	14387.9	14674	11762.8	11845.1	11762.8	11762.8	14756.4			778.53	20091.7	13603.4	13603.4	13894.4	19829.8	13603.4	20120.9
778.08	13619	14556.3	11754.3	11835.6	11754.3	11754.3	14637.7			778.48	19201.7	13583.4	13583.4	13870.9	19587.4	13583.4	19874.9
778.03	13685.8	14442.4	11746.2	11826.5	11746.2	11746.2	14522.8			778.43	19012.4	13564.7	13564.7	13848.6	19352.9	13564.7	19636.9
777.98	13644.3	14332.4	11738.6	11818	11738.6	11738.6	14411.9			778.38	18923.9	13547.2	13547.2	13827.7	19126.5	13547.2	19407
777.93	13514.2	14226.3	11731.6	11810.1	11731.6	11731.6	14304.8			778.33	18252.5	13531	13531	13808.1	18907.8	13531	19184.9
777.88	13395.1	14123.9	11725.1	11802.7	11725.1	11725.1	14201.5			778.28	18121.5	13515.9	13515.9	13789.6	18696.8	13515.9	18970.6
777.83	13428.5	14025.1	11718.9	11795.6	11718.9	11718.9	14101.7			778.23	18336.5	13501.9	13501.9	13772.4	18493.3	13501.9	18763.8
777.78	13108.6	13929.8	11713.2	11789	11713.2	11713.2	14005.5			778.18	17594.5	13489	13489	13756.3	18297	13489	18564.3
777.73	12976.3	13837.7	11707.6	11782.5	11707.6	11707.6	13912.6			778.13	17589.4	13476.9	13476.9	13741	18107.5	13476.9	18371.6
777.68	13047.2	13748.9	11702.4	11776.4	11702.4	11702.4	13822.9			778.08	17108.5	13465.4	13465.4	13726.4	17924.7	13465.4	18185.7
777.63	13214.4	13663.3	11697.5	11770.7	11697.5	11697.5	13736.5			778.03	16857.6	13454.8	13454.8	13712.7	17748.4	13454.8	18006.4
777.58	12970.5	13580.8	11692.8	11765.1	11692.8	11692.8	13653.2			777.98	16829.1	13444.7	13444.7	13699.7	17578.4	13444.7	17833.3
777.53	13069.3	13501.2	11688.2	11759.8	11688.2	11688.2	13572.8			777.93	16748.7	13435.2	13435.2	13687.1	17414.2	13435.2	17666.2
777.48	12524.7	13424.5	11683.9	11754.6	11683.9	11683.9	13495.2			777.88	16732.1	13426.1	13426.1	13675.2	17256	13426.1	17505
777.43	12685.3	13350.6	11679.8	11749.8	11679.8	11679.8	13420.6			777.83	16648.8	13417.5	13417.5	13663.7	17103.3	13417.5	17349.5
777.38	12677.3	13279.6	11676.1	11745.3	11676.1	11676.1	13348.8			777.78	16450.5	13409.4	13409.4	13652.8	16956	13409.4	17199.5
777.33	12851.1	13211.2	11672.5	11740.9	11672.5	11672.5	13279.7			777.73	16359.1	13401.6	13401.6	13642.3	16814.1	13401.6	17054.8
777.28	12853.9	13145.5	11669.2	11736.9	11669.2	11669.2	13213.2			777.68	16294.5	13394.2	13394.2	13632.1	16677.2	13394.2	16915.1
777.23	12131.1	13082.1	11665.9	11732.8	11665.9	11665.9	13149			777.63	15962.1	13387	13387	13622.3	16545	13387	16780.3
777.18	11956	13021	11662.7	11728.9	11662.7	11662.7	13087.2			777.58	15872.2	13380.2	13380.2	13612.8	16417.7	13380.2	16650.4
777.13	12484.1	12962.1	11659.5	11725	11659.5	11659.5	13027.6			777.53	15432.8	13373.6	13373.6	13603.7	16294.9	13373.6	16525
777.08	12354.7	12905.4	11656.4	11721.2	11656.4	11656.4	12970.2			777.48	15900.1	13367.2	13367.2	13594.8	16176.5	13367.2	16404.1
777.03	12908	12850.6	11653.3	11717.4	11653.3	11653.3	12914.7			777.43	15845.2	13360.9	13360.9	13586	16062.2	13360.9	16287.3
776.98	12696.7	12798	11650.3	11713.8	11650.3	11650.3	12861.4			777.38	15298.3	13354.7	13354.7	13577.3	15951.8	13354.7	16174.4
776.93	12347.6	12747.2	11647.4	11710.1	11647.4	11647.4	12810			777.33	15729.2	13348.7	13348.7	13568.9	15845.4	13348.7	16065.6
776.88	12460.9	12698.2	11644.3	11706.4	11644.3	11644.3	12760.3			777.28	15858.6	13342.8	13342.8	13560.6	15742.8	13342.8	15960.6
776.83	12733.8	12650.8	11641.1	11702.5	11641.1	11641.1	12712.2			777.23	16113.3	13337	13337	13552.5	15643.8	13337	15859.3
776.78	12380.9	12605	11637.8	11698.6	11637.8	11637.8	12665.8			777.18	16185.4	13331.2	13331.2	13544.4	15548.1	13331.2	15761.3
776.73	12754.1	12560.8	11634.4	11694.6	11634.4	11634.4	12621			777.13	15409.9	13325.4	13325.4	13536.3	15455.8	13325.4	15666.7
776.68	12462.9	12518.4	11631.3	11690.8	11631.3	11631.3	12578			777.08	15388.4	13319.8	13319.8	13528.4	15366.7	13319.8	15575.4
776.63	12467.8	12477.7	11628.2	11687.1	11628.2	11628.2	12536.6			777.03	14832.1	13314.1	13314.1	13520.6	15280.8	13314.1	15487.2
776.58	12605.4	12438.4	11625.2	11683.5	11625.2	11625.2	12496.7			776.98	15162.7	13308.7	13308.7	13513	15198	13308.7	15402.3
776.53	12550.8	12400.6	11622.2	11679.9	11622.2	11622.2	12458.3			776.93	15121.3	13303.5	13303.5	13505.7	15118.3	13303.5	15320.5
776.48	12269.1	12364.3	11619.4	11676.5	11619.4	11619.4	12421.5			776.88	15009.7	13298.6	13298.6	13498.7	15041.6	13298.6	15241.7
776.43	12260	12329.4	11616.6	11673.2	11616.6	11616.6	12386			776.83	14494.2	13294	13294	13492	14967.9	13294	15165.9
776.38	12391.6	12296	11614	11670	11614	11614	12352			776.78	14485.8	13289.4	13289.4	13485.4	14896.8	13289.4	15092.8
776.33	12093.9	12264	11611.6	11667	11611.6	11611.6	12319.4			776.73	14391.7	13285	13285	13479	14828.4	13285	15022.4
776.28	12282.8	12233.2	11609.2	11664.1	11609.2	11609.2	12288.1			776.68	14676.6	13280.8	13280.8	13472.8	14762.4	13280.8	14954.4
776.23	12257.9	12203.6	11606.9	11661.3	11606.9	11606.9	12258			776.63	14512.9	13276.5	13276.5	13466.6	14698.8	13276.5	14888.9
776.18	12031.7	12175.2	11604.7	11658.5	11604.7	11604.7	12229			776.58	14697.3	13272.3	13272.3	13460.5	14637.5	13272.3	14825.7
776.13	12088.5	12147.8	11602.4	11655.7	11602.4	11602.4	12201.1			776.53	14270.7	13268.2	13268.2	13454.5	14578.5	13268.2	14764.7
776.08	12067.4	12121.5	11600.1	11652.9	11600.1	11600.1	12174.3			776.48	14354.7	13264.2	13264.2	13448.6	14521.5	13264.2	14705.9
776.03	12515	12096.2	11597.9	11650.2	11597.9	11597.9	12148.4			776.43	14994.8	13260.1	13260.1	13442.7	14466.5	13260.1	14649.1
775.98	12223.7	12071.8	11595.7	11647.5	11595.7	11595.7	12123.5			776.38	14844.7	13255.9	13255.9	13436.7	14413.3	13255.9	14594.1
775.93	12399.6	12048.3	11593.5	11644.7	11593.5	11593.5	12099.5			776.33	14632.8	13251.8	13251.8	13430.8	14362.2	13251.8	14541.2
775.88	12217.2	12025.7	11591.2	11642	11591.2	11591.2	12076.4			776.28	14421.5	13247.8	13247.8	13425.1	14312.8	13247.8	14490.1
775.83	12209.4	12003.8	11588.9	11639.2	11588.9	11588.9	12054.1			776.23	14513.8	13243.8	13243.8	13419.4	14265.2	13243.8	14440.8
775.78	12136.5	11982.8	11586.6	11636.4	11586.6	11586.6	12032.6			776.18	14620.7	13239.7	13239.7	13413.5	14219.2	13239.7	14393.1
775.73	12269.8	11962.3	11584	11633.4	11584	11584	12011.6			776.13	14247.3	13235.6	13235.6	13407.7	14174.8	13235.6	14346.9
775.68	12198.7	11942.7	11581.6	11630.5	11581.6	11581.6	11991.5			776.08	14320.8	13231.6	13231.6	13402.2	14132.1	13231.6	14302.6
775.63	12252.9	11923.7	11579.2	11627.6	11579.2	11579.2	11972.1			776.03	14514	13227.8	13227.8	13396.7	14090.9	13227.8	14259.8
775.58	12237.1	11905.7	11576.9	11624.9	11576.9	11576.9	11953.7			775.98	14668.6	13223.9	13223.9	13391.1	14051.2	13223.9	14218.4
775.53	12610	11888.4	11574.7	11622.3	11574.7	11574.7	11936			775.93	14377	13220	13220	13385.7	14012.9	13220	14178.6
775.48	12135.4	11872	11572.8	11619.9	11572.8	11572.8	11919.1			775.88	14320.5	13216.3	13216.3	13380.5	13976.1	13216.3	14140.2
775.43	12344.6	11856.2	11570.8	11617.5	11570.8	11570.8	11902.9			775.83	14518.4	13212.7	13212.7	13375.3	13940.6	13212.7	14103.2
775.38	11689.1	11841.1	11569	11615.3	11569	11569	11887.4			775.78	14751.2	13209	13209	13370.1	13906.4	13209	14067.4
775.33	11921.1	11826.6	11567.2	11613	11567.2	11567.2	11872.4			775.73	14052.7	13205.3	13205.3	13364.9	13873.3	13205.3	14032.9
775.28	11621.6	11812.8	11565.5	11610.9	11565.5	11565.5	11858.2			775.68	14095.3	13201.7	13201.7	13359.8	13841.4	13201.7	13999.5
775.23	11964.5	11799.5	11563.9	11608.9	11563.9	11563.9	11844.5			775.63	14322.5	13198.1	13198.1	13354.8	13810.7	13198.1	13967.4
775.18	11802.3	11787	11562.4	11607	11562.4	11562.4	11831.5			775.58	14321.2	13194.6	13194.6	13349.8	13781.2	13194.6	13936.4
775.13	12286.5	11775	11561.1	11605.3	11561.1	11561.1	11819.2			775.53	14336.8	13191.1	13191.1	13344.9	13752.7	13191.1	13906.5
775.08	11874.2	11763.6	11559.9	11603.7	11559.9	11559.9	11807.4			775.48	14294	13187.7	13187.7	13340	13725.2	13187.7	13877.6
775.03	12019.9	11752.5	11558.5	11601.9	11558.5	11558.5	11795.9			775.43	14467.3	13184.2	13184.2	13335.3	13698.7	13184.2	13849.7
774.98	11931	11741.6	11556.9	11599.9	11556.9	11556.9	11784.6			775.38	14064	13180.9	13180.9	13330.6	13673.2	13180.9	13822.8
774.93	11851.9	11731	11555.2	11597.8	11555.2	11555.2	11773.7			775.33	14197.1	13177.5	13177.5	13325.8	13648.5	13177.5	13796.9
774.88	11904.6	11720.9	11553.5	11595.8	11553.5	11553.5	11763.1			775.28	14527	13174.2	13174.2	13321.2	13624.8	13174.2	13771.8
774.83	12234.7	11711	11551.8	11593.7	11551.8	11551.8	11752.9			775.23	14381.6	13171.1	13171.1	13316.8	13602.1	13171.1	13747.8
774.78	12565	11701.7	11550.2	11591.8	11550.2	11550.2	11743.3			775.18	13853	13168.1	13168.1	13312.5	13580.4	13168.1	13724.8
774.73	11894.1	11692.7	11548.6	11589.8	11548.6	11548.6	11733.9			775.13	14123.9	13165.2	13165.2	13308.3	13559.4	13165.2	13702.5
774.68	11936.6	11684	11547	11587.8	11547	11547	11724.9			775.08	14080.5	13162.5	13162.5	13304.3	13539.3	13162.5	13681.2
774.63	11900	11675.6	11545.3	11585.8	11545.3	11545.3	11716.1			775.03	13556.6	13159.6	13159.6	13300.3	13519.9	13159.6	13660.5
774.58	11819.4	11667.4	11543.6	11583.7	11543.6	11543.6	11707.6			774.98	13784.9	13156.9	13156.9	13296.3	13501.3	13156.9	13640.7
774.53	11907.2	11659.5	11541.8	11581.5	11541.8	11541.8	11699.3			774.93	14110.4	13154.3	13154.3	13292.4	13483.4	13154.3	13621.6
774.48	12117.3	11651.9	11540	11579.5	11540	11540	11691.3			774.88	13879.6	13151.7	13151.7	13288.7	13466.1	13151.7	13603.1
774.43	12104.9	11644.7	11538.4	11577.6	11538.4	11538.4	11683.8			774.83	14226.5	13149.1	13149.1	13284.9	13449.5	13149.1	13585.3
774.38	11976.1	11637.8	11536.8	11575.6	11536.8	11536.8	11676.6			774.78	13822.4	13146.6	13146.6	13281.2	13433.5	13146.6	13568.2
774.33	12106	11631.1	11535.3	11573.7	11535.3	11535.3	11669.6			774.73	14281.8	13144.1	13144.1	13277.6	13418.2	13144.1	13551.7
774.28	12047.7	11624.8	11533.7	11571.9	11533.7	11533.7	11662.9			774.68	14077.4	13141.6	13141.6	13274	13403.3	13141.6	13535.7
774.23	11995.1	11618.5	11532.1	11570	11532.1	11532.1	11656.4			774.63	13865.7	13138.9	13138.9	13270.2	13388.8	13138.9	13520.1
774.18	11942.4	11612.5	11530.5	11568	11530.5	11530.5	11650			774.58	13814	13136.2	13136.2	13266.4	13374.8	13136.2	13504.9
774.13	11807.9	11606.7	11528.9	11566.1	11528.9	11528.9	11643.9			774.53	13778.5	13133.4	13133.4	13262.5	13361.1	13133.4	13490.2
774.08	11803	11601.2	11527.4	11564.3	11527.4	11527.4	11638.1			774.48	13961.2	13130.8	13130.8	13258.7	13348	13130.8	13476
774.03	12032.7	11596	11526	11562.6	11526	11526	11632.6			774.43	14056.4	13128	13128	13254.9	13335.3	13128	13462.3
773.98	11955.8	11591	11524.6	11560.9	11524.6	11524.6	11627.3			774.38	14350.8	13125.3	13125.3	13251.2	13323.1	13125.3	13449
773.93	12050.7	11586.2	11523.3	11559.3	11523.3	11523.3	11622.2			774.33	14164.7	13122.7	13122.7	13247.5	13311.3	13122.7	13436.2
773.88	11801.4	11581.6	11522	11557.7	11522	11522	11617.3			774.28	13766.5	13120	13120	13243.8	13299.9	13120	13423.7
773.83	11587	11577.2	11520.6	11556.1	11520.6	11520.6	11612.6			774.23	14040.8	13117.2	13117.2	13240	13288.8	13117.2	13411.6
773.78	12027.3	11572.8	11519.3	11554.4	11519.3	11519.3	11608			774.18	14072.2	13114.6	13114.6	13236.4	13278.1	13114.6	13399.9
773.73	11909.4	11568.6	11517.8	11552.7	11517.8	11517.8	11603.5			774.13	13887.7	13111.9	13111.9	13232.7	13267.8	13111.9	13388.6
773.68	11895.5	11564.6	11516.5	11551.1	11516.5	11516.5	11599.2			774.08	13927.7	13109.3	13109.3	13229.2	13257.9	13109.3	13377.7
773.63	11988.9	11560.7	11515.2	11549.5	11515.2	11515.2	11595			774.03	14031.5	13106.8	13106.8	13225.7	13248.4	13106.8	13367.2
773.58	11930.8	11557	11513.9	11548	11513.9	11513.9	11591.1			773.98	13512.5	13104.3	13104.3	13222.2	13239.1	13104.3	13357
773.53	11912.1	11553.4	11512.7	11546.5	11512.7	11512.7	11587.2			773.93	13840.5	13101.7	13101.7	13218.6	13230.1	13101.7	13347.1
773.48	11665.8	11549.8	11511.2	11544.8	11511.2	11511.2	11583.3			773.88	13849.3	13099.2	13099.2	13215.2	13221.5	13099.2	13337.6
773.43	12016.3	11546.3	11509.8	11543.1	11509.8	11509.8	11579.5			773.83	14103.9	13096.8	13096.8	13212	13213.3	13096.8	13328.5
773.38	11891.7	11542.8	11508.3	11541.4	11508.3	11508.3	11575.9			773.78	14141.8	13094.6	13094.6	13208.9	13205.6	13094.6	13319.8
773.33	11738.6	11539.5	11506.9	11539.7	11506.9	11506.9	11572.3			773.73	13949.4	13092.5	13092.5	13205.8	13198.1	13092.5	13311.4
773.28	12205.1	11536.4	11505.5	11538	11505.5	11505.5	11568.9			773.68	13578.6	13090.4	13090.4	13202.8	13190.9	13090.4	13303.3
773.23	11896	11533.2	11504.1	11536.4	11504.1	11504.1	11565.5			773.63	13592.5	13088.3	13088.3	13199.8	13183.9	13088.3	13295.4
773.18	11999	11530.4	11502.9	11534.9	11502.9	11502.9	11562.4			773.58	13309.1	13086.1	13086.1	13196.8	13177.1	13086.1	13287.8
773.13	11788.5	11527.8	11501.8	11533.5	11501.8	11501.8	11559.5			773.53	13799.2	13084.1	13084.1	13193.9	13170.6	13084.1	13280.4
773.08	11908.4	11525.3	11500.8	11532.3	11500.8	11500.8	11556.8			773.48	13681.8	13082.1	13082.1	13191.1	13164.4	13082.1	13273.4
773.03	11957.2	11523.1	11499.9	11531.2	11499.9	11499.9	11554.4			773.43	13826.6	13080.2	13080.2	13188.4	13158.5	13080.2	13266.6
772.98	11242.8	11521	11499.1	11530.1	11499.1	11499.1	11552			773.38	13626.3	13078.4	13078.4	13185.7	13152.8	13078.4	13260.1
772.93	11418.7	11519.1	11498.4	11529.2	11498.4	11498.4	11549.9			773.33	13675.1	13076.6	13076.6	13183.1	13147.3	13076.6	13253.7
772.88	11598.2	11517.4	11497.9	11528.5	11497.9	11497.9	11548			773.28	13788.1	13074.7	13074.7	13180.4	13141.9	13074.7	13247.6
772.83	11439	11515.8	11497.4	11527.8	11497.4	11497.4	11546.2			773.23	13763.8	13072.7	13072.7	13177.6	13136.5	13072.7	13241.4
772.78	11617	11514.3	11497	11527.1	11497	11497	11544.5			773.18	13669	13070.8	13070.8	13174.9	13131.4	13070.8	13235.5
772.73	11659.6	11513	11496.6	11526.6	11496.6	11496.6	11542.9			773.13	13669.3	13069	13069	13172.3	13126.6	13069	13229.9
772.68	11417.5	11511.9	11496.5	11526.1	11496.5	11496.5	11541.6			773.08	13623.3	13067.3	13067.3	13169.9	13122	13067.3	13224.6
772.63	11946.2	11510.6	11496.1	11525.5	11496.1	11496.1	11540.1			773.03	13850.9	13065.7	13065.7	13167.5	13117.6	13065.7	13219.4
772.58	11555.7	11509.3	11495.6	11524.9	11495.6	11495.6	11538.6			772.98	13371.8	13064.1	13064.1	13165.1	13113.4	13064.1	13214.4
772.53	11707.2	11508	11495.1	11524.2	11495.1	11495.1	11537.1			772.93	13320	13062.7	13062.7	13162.9	13109.4	13062.7	13209.7
772.48	11437.5	11506.7	11494.6	11523.4	11494.6	11494.6	11535.5			772.88	13378.8	13061.3	13061.3	13160.8	13105.7	13061.3	13205.2
772.43	11879.5	11505.5	11494	11522.7	11494	11494	11534.1			772.83	13484	13060	13060	13158.8	13102.1	13060	13200.9
772.38	11502.4	11504.3	11493.5	11522	11493.5	11493.5	11532.7			772.78	13345.3	13058.8	13058.8	13156.9	13098.7	13058.8	13196.8
772.33	11949.8	11503.1	11493	11521.2	11493	11493	11531.3			772.73	13441.1	13057.8	13057.8	13155.1	13095.6	13057.8	13193
772.28	11470.8	11502.2	11492.7	11520.7	11492.7	11492.7	11530.2			772.68	13427.9	13056.8	13056.8	13153.4	13092.7	13056.8	13189.3
772.23	11517.5	11501.4	11492.4	11520.3	11492.4	11492.4	11529.2			772.63	13258.7	13055.7	13055.7	13151.7	13089.8	13055.7	13185.7
772.18	11628.5	11500.7	11492.2	11519.8	11492.2	11492.2	11528.3			772.58	13493.7	13054.7	13054.7	13149.9	13086.9	13054.7	13182.2
772.13	11510.2	11500	11492	11519.5	11492	11492	11527.4			772.53	12991.7	13053.6	13053.6	13148.2	13084.2	13053.6	13178.8
772.08	11322.6	11499.3	11491.9	11519.1	11491.9	11491.9	11526.5			772.48	13660.2	13052.6	13052.6	13146.5	13081.6	13052.6	13175.5
772.03	11164.7	11498.7	11491.7	11518.7	11491.7	11491.7	11525.7			772.43	13462.1	13051.7	13051.7	13144.9	13079.1	13051.7	13172.3
771.98	11672.7	11498.1	11491.5	11518.3	11491.5	11491.5	11524.9			772.38	13438.9	13050.8	13050.8	13143.4	13076.8	13050.8	13169.3
771.93	11394.6	11497.4	11491.2	11517.9	11491.2	11491.2	11524.1			772.33	13383.2	13049.9	13049.9	13141.8	13074.5	13049.9	13166.4
771.88	11794.4	11496.8	11490.9	11517.4	11490.9	11490.9	11523.2			772.28	13248.6	13049	13049	13140.2	13072.3	13049	13163.5
771.83	11625.9	11496.1	11490.6	11516.9	11490.6	11490.6	11522.4			772.23	13112	13048	13048	13138.6	13070.1	13048	13160.7
771.78	11780.7	11495.3	11490.2	11516.3	11490.2	11490.2	11521.4			772.18	13212	13047	13047	13137	13067.9	13047	13157.8
771.73	11770.9	11494.4	11489.6	11515.6	11489.6	11489.6	11520.4			772.13	13458	13046.1	13046.1	13135.4	13065.8	13046.1	13155.1
771.68	11675.7	11493.3	11488.8	11514.5	11488.8	11488.8	11519			772.08	13481.5	13045.2	13045.2	13133.9	13063.9	13045.2	13152.6
771.63	11691.1	11492.2	11488	11513.6	11488	11488	11517.8			772.03	13393.3	13044.4	13044.4	13132.5	13062.1	13044.4	13150.2
771.58	11846.8	11491.1	11487.1	11512.5	11487.1	11487.1	11516.5			771.98	13345.1	13043.6	13043.6	13131.1	13060.3	13043.6	13147.8
771.53	11758.5	11490.2	11486.5	11511.7	11486.5	11486.5	11515.4			771.93	13296.6	13042.8	13042.8	13129.6	13058.5	13042.8	13145.4
771.48	12025.3	11489.3	11485.8	11510.9	11485.8	11485.8	11514.4			771.88	13204.1	13041.7	13041.7	13128	13056.6	13041.7	13142.9
771.43	11499	11488.5	11485.3	11510.1	11485.3	11485.3	11513.4			771.83	13273.8	13040.6	13040.6	13126.3	13054.7	13040.6	13140.4
771.38	11566.9	11487.8	11484.8	11509.5	11484.8	11484.8	11512.5			771.78	13266.1	13039.5	13039.5	13124.6	13052.8	13039.5	13137.9
771.33	11167.5	11487.1	11484.3	11508.8	11484.3	11484.3	11511.7			771.73	13503.1	13038.6	13038.6	13123.1	13051.2	13038.6	13135.7
771.28	11529.4	11486.5	11483.8	11508.2	11483.8	11483.8	11510.9			771.68	13720.7	13037.7	13037.7	13121.7	13049.6	13037.7	13133.5
771.23	11674.9	11486	11483.5	11507.7	11483.5	11483.5	11510.2			771.63	13591.3	13036.9	13036.9	13120.3	13048.1	13036.9	13131.5
771.18	11456.7	11485.6	11483.3	11507.3	11483.3	11483.3	11509.7			771.58	13192.8	13036.2	13036.2	13119	13046.7	13036.2	13129.6
771.13	11638.4	11485.5	11483.3	11507.2	11483.3	11483.3	11509.4			771.53	13016.2	13035.4	13035.4	13117.7	13045.4	13035.4	13127.7
771.08	11641.7	11485.3	11483.2	11507	11483.2	11483.2	11509.1			771.48	13094.4	13034.7	13034.7	13116.4	13044.1	13034.7	13125.8
771.03	11385.6	11485.1	11483.2	11506.8	11483.2	11483.2	11508.7			771.43	13228.6	13034.1	13034.1	13115.3	13043	13034.1	13124.2
770.98	11374.6	11484.9	11483.1	11506.5	11483.1	11483.1	11508.3			771.38	12965.2	13033.7	13033.7	13114.3	13042.1	13033.7	13122.7
770.93	11381.2	11484.6	11483	11506.2	11483	11483	11507.9			771.33	13144.6	13033.5	13033.5	13113.6	13041.4	13033.5	13121.5
770.88	11583.9	11484.4	11482.9	11506	11482.9	11482.9	11507.6			771.28	13370.3	13033.4	13033.4	13113	13040.8	13033.4	13120.4
770.83	11714.5	11484.2	11482.8	11505.8	11482.8	11482.8	11507.2			771.23	12614.8	13033.4	13033.4	13112.4	13040.4	13033.4	13119.4
770.78	11456.5	11484.1	11482.7	11505.6	11482.7	11482.7	11506.9			771.18	12881.4	13033.3	13033.3	13111.9	13040	13033.3	13118.5
770.73	11821.3	11530.3	11529	11551.7	11529	11529	11553			771.13	12971.3	13033.3	13033.3	13111.3	13039.6	13033.3	13117.6

## Sheet: Fig.2d
Mo3d
MoO3@CoO/CC								MoO3/CC
x	y	y	y	y	y			x	y	y	y	y	y
240.48	3514.35	3613.23	3514.35	3554.9	3572.68			240.88	5341.27	5465.97	5341.27	5441	5366.24
240.43	3629.92	3615.01	3514.35	3555.42	3573.94			240.83	5042.74	5467.74	5341.27	5442.25	5366.76
240.38	3543.48	3616.65	3514.16	3555.76	3575.05			240.78	5313.4	5470.1	5341.82	5444.08	5367.84
240.33	3623.14	3618.48	3514.11	3556.26	3576.34			240.73	5396.84	5472.01	5341.88	5445.44	5368.44
240.28	3619.51	3620.24	3513.94	3556.63	3577.55			240.68	5398.64	5473.8	5341.77	5446.66	5368.91
240.23	3606.64	3622.07	3513.76	3557.03	3578.81			240.63	5552.12	5475.64	5341.67	5447.91	5369.39
240.18	3580.9	3623.97	3513.61	3557.45	3580.14			240.58	5300.48	5477.23	5341.28	5448.9	5369.6
240.13	3376.54	3625.98	3513.5	3557.93	3581.56			240.53	4963.86	5479.34	5341.35	5450.39	5370.31
240.08	3612.64	3628.38	3513.73	3558.75	3583.36			240.48	5027.08	5482.11	5342.05	5452.52	5371.65
240.03	3419.29	3630.47	3513.57	3559.2	3584.84			240.43	5247.2	5484.83	5342.64	5454.56	5372.9
239.98	3506.16	3632.95	3513.72	3559.97	3586.69			240.38	5398.75	5487.19	5342.81	5456.23	5373.77
239.93	3737.61	3635.35	3513.73	3560.62	3588.46			240.33	5412.06	5489.32	5342.71	5457.65	5374.38
239.88	3708.17	3637.46	3513.37	3560.91	3589.92			240.28	5202.55	5491.48	5342.58	5459.07	5374.99
239.83	3647.88	3639.69	3513.05	3561.26	3591.49			240.23	5102.18	5494.09	5342.84	5460.92	5376.01
239.78	3654.52	3642.11	3512.83	3561.71	3593.23			240.18	5139.14	5496.94	5343.28	5462.98	5377.24
239.73	3482.51	3644.6	3512.6	3562.17	3595.03			240.13	5371.29	5499.79	5343.66	5465.01	5378.44
239.68	3583.83	3647.47	3512.65	3562.93	3597.19			240.08	5431.71	5502.27	5343.61	5466.64	5379.24
239.63	3398.34	3650.26	3512.53	3563.53	3599.26			240.03	5247.13	5504.71	5343.45	5468.2	5379.96
239.58	3700.9	3653.46	3512.72	3564.45	3601.72			239.98	4960.41	5507.55	5343.63	5470.13	5381.05
239.53	3308.56	3656.27	3512.41	3564.9	3603.78			239.93	5142.7	5511	5344.34	5472.64	5382.7
239.48	3447.27	3659.83	3512.74	3566	3606.57			239.88	5551.13	5514.19	5344.71	5474.84	5384.06
239.43	3702.62	3663.29	3512.85	3566.89	3609.24			239.83	5180.52	5516.7	5344.33	5476.33	5384.7
239.38	3529.49	3666.45	3512.54	3567.39	3611.6			239.78	5133.13	5519.98	5344.63	5478.54	5386.06
239.33	3632.06	3670.02	3512.51	3568.18	3614.35			239.73	5256.12	5523.42	5345.02	5480.89	5387.56
239.28	3624.03	3673.56	3512.32	3568.83	3617.05			239.68	5473.04	5526.73	5345.19	5483.05	5388.87
239.23	3418.09	3677.25	3512.14	3569.51	3619.88			239.63	5200.97	5529.73	5344.95	5484.85	5389.83
239.18	3408.38	3681.43	3512.29	3570.54	3623.18			239.58	5171.81	5533.32	5345.22	5487.2	5391.34
239.13	3825.22	3685.78	3512.46	3571.61	3626.64			239.53	5020.67	5537.07	5345.54	5489.65	5392.95
239.08	3522.24	3689.63	3511.95	3572.02	3629.56			239.48	5097.32	5541.2	5346.14	5492.44	5394.9
239.03	3566.93	3694.14	3511.93	3572.94	3633.13			239.43	5030.65	5545.3	5346.6	5495.13	5396.77
238.98	3695.52	3698.77	3511.85	3573.82	3636.8			239.38	4963.59	5549.63	5347.19	5497.99	5398.82
238.93	3935.67	3703.39	3511.55	3574.51	3640.43			239.33	5569.3	5554.21	5347.9	5501.04	5401.06
238.88	3585.85	3707.82	3510.86	3574.83	3643.85			239.28	5319.36	5557.79	5347.49	5503.02	5402.26
238.83	3532.06	3713.04	3510.73	3575.74	3648.03			239.23	5323.38	5561.96	5347.54	5505.51	5403.98
238.78	3846.16	3718.59	3510.7	3576.76	3652.52			239.18	5440.36	5566.26	5347.58	5508.06	5405.78
238.73	3532.41	3723.87	3510.15	3577.31	3656.72			239.13	5218.84	5570.48	5347.41	5510.45	5407.44
238.68	3540.75	3729.93	3510.12	3578.38	3661.66			239.08	5511.97	5575.26	5347.65	5513.31	5409.6
238.63	3564.24	3736.26	3510.07	3579.47	3666.85			239.03	5148.68	5579.66	5347.35	5515.7	5411.31
238.58	3386.15	3742.85	3509.98	3580.55	3672.27			238.98	5345.3	5584.9	5347.71	5518.82	5413.79
238.53	3588.74	3750.05	3510.18	3581.96	3678.28			238.93	5412.39	5589.95	5347.72	5521.64	5416.02
238.48	3912.66	3757.28	3510.05	3583.06	3684.27			238.88	5273.22	5595.06	5347.6	5524.41	5418.25
238.43	3754.46	3764.34	3509.4	3583.67	3690.07			238.83	5039.83	5600.64	5347.73	5527.52	5420.86
238.38	3679.53	3772.06	3509	3584.56	3696.5			238.78	5465.81	5606.87	5348.31	5531.12	5424.05
238.33	3668.06	3780.33	3508.72	3585.61	3703.44			238.73	5565.93	5612.56	5348.09	5534.02	5426.62
238.28	4100.88	3789.1	3508.46	3586.72	3710.84			238.68	5441.83	5618.33	5347.69	5536.81	5429.2
238.23	3670.65	3797.68	3507.5	3587.16	3718.02			238.63	5329.72	5624.63	5347.51	5539.92	5432.22
238.18	3522.05	3807.52	3507.23	3588.33	3726.42			238.58	5291.46	5631.49	5347.54	5543.31	5435.72
238.13	3799.06	3818.24	3507.21	3589.78	3735.66			238.53	5504.88	5638.83	5347.65	5546.87	5439.6
238.08	3825.06	3829.22	3506.73	3590.82	3745.12			238.48	5645.51	5646.26	5347.36	5550.13	5443.49
238.03	3694.08	3840.96	3506.22	3591.87	3755.31			238.43	5588.99	5654.02	5346.8	5553.21	5447.61
237.98	3707.47	3853.85	3505.91	3593.16	3766.6			238.38	5436.1	5662.6	5346.35	5556.5	5452.46
237.93	3784.76	3867.81	3505.58	3594.49	3778.9			238.33	5462.52	5672.39	5346.19	5560.18	5458.41
237.88	3983.69	3882.91	3505.13	3595.73	3792.31			238.28	5510.69	5683.29	5345.97	5563.91	5465.35
237.83	3678.61	3899.21	3504.35	3596.69	3806.86			238.23	5595.44	5695.57	5345.67	5567.66	5473.58
237.78	3859.36	3917.84	3504.06	3598.21	3823.7			238.18	5696.15	5709.59	5345.21	5571.36	5483.43
237.73	3707.14	3938.39	3503.49	3599.48	3842.4			238.13	5697.84	5725.86	5344.56	5575	5495.41
237.68	4108.53	3961.9	3503.15	3601.05	3864.01			238.08	6015.53	5745.27	5343.9	5578.76	5510.41
237.63	4177.32	3988.07	3502.17	3602.02	3888.21			238.03	5784.85	5768.12	5342.66	5582.05	5528.73
237.58	4136.08	4018.19	3501.07	3602.94	3916.31			237.98	5640.41	5796.56	5341.84	5585.9	5552.5
237.53	3953.09	4053.35	3500.04	3603.99	3949.4			237.93	5952.72	5831.83	5341.29	5590.15	5582.97
237.48	4053.43	4094.91	3499.3	3605.4	3988.82			237.88	6035.63	5874.82	5340.16	5593.97	5621.02
237.43	4178.38	4143.74	3498.4	3606.71	4035.43			237.83	6075.4	5928.11	5338.87	5597.77	5669.21
237.38	4369.89	4201.34	3497.29	3607.88	4090.75			237.78	6260.33	5994.34	5337.51	5601.66	5730.18
237.33	4629.15	4269.48	3495.87	3608.81	4156.54			237.73	6247.89	6076.3	5335.8	5605.36	5806.73
237.28	4883.06	4350.17	3494.03	3609.4	4234.8			237.68	6724.11	6177.98	5334.11	5609.25	5902.83
237.23	4735.74	4445.79	3491.76	3609.64	4327.91			237.63	6921.62	6302.62	5331.53	5612.43	6021.73
237.18	4732.06	4559.69	3489.74	3610.21	4439.22			237.58	6641.91	6455.63	5328.59	5615.42	6168.8
237.13	4554.36	4694.49	3487.72	3610.86	4571.35			237.53	6944.05	6643.27	5326.16	5619.11	6350.33
237.08	4749.87	4853.69	3485.98	3611.89	4727.79			237.48	7050.56	6870.48	5323.16	5622.43	6571.21
237.03	4942.12	5039.93	3483.93	3612.69	4911.16			237.43	7229.24	7144.15	5319.97	5625.76	6838.36
236.98	5129.51	5256.52	3481.55	3613.27	5124.8			237.38	8009.09	7471.02	5316.43	5628.96	7158.49
236.93	5655.26	5506.74	3478.87	3613.65	5371.96			237.33	8061.36	7857.44	5311.45	5630.93	7537.96
236.88	5506.88	5793.04	3475.33	3613.27	5655.1			237.28	8364.29	8312.06	5306.35	5633.04	7985.38
236.83	5741.64	6119.42	3472.02	3613.24	5978.2			237.23	8911.39	8841.65	5300.69	5634.81	8507.52
236.78	6355.81	6487.43	3468.33	3612.94	6342.81			237.18	9426.31	9452.59	5294.01	5635.82	9110.78
236.73	6941.49	6897.98	3463.63	3611.76	6749.85			237.13	9783.61	10150.8	5286.36	5636.13	9801.05
236.68	7110.24	7351.8	3457.97	3609.74	7200.02			237.08	10559.7	10942	5278.03	5636.04	10584
236.63	7913.38	7849.03	3452.02	3607.58	7693.47			237.03	11329.9	11828.8	5268.26	5634.8	11462.2
236.58	8131.55	8387.34	3444.76	3604.24	8227.86			236.98	12349.1	12812.6	5257.03	5632.41	12437.2
236.53	8840.32	8964.57	3437.13	3600.68	8801.02			236.93	13379.8	13892.4	5243.9	5628.44	13507.8
236.48	9672.37	9575.46	3428.34	3596.12	9407.68			236.88	14401.4	15064.5	5228.84	5622.87	14670.4
236.43	10353.7	10213.8	3418.18	3590.35	10041.6			236.83	15907.1	16323.3	5211.86	5615.73	15919.5
236.38	11105	10871.8	3406.89	3583.62	10695			236.78	17112.1	17658.4	5192.06	5606.15	17244.3
236.33	11965.8	11540.4	3394.36	3575.84	11359			236.73	18214.4	19057.6	5169.99	5594.69	18632.9
236.28	12504.5	12208.2	3380.41	3566.83	12021.8			236.68	20004.7	20505.2	5145.84	5581.56	20069.5
236.23	12962.8	12862.8	3365.56	3557.13	12671.2			236.63	21666.1	21980.5	5118.33	5565.49	21533.3
236.18	13725.7	13490.1	3349.94	3546.86	13293.1			236.58	22778	23462.6	5087.7	5546.75	23003.6
236.13	13931.5	14073.6	3333.05	3535.55	13871.1			236.53	24531	24927.9	5054.95	5526.37	24456.4
236.08	14614.1	14598.1	3315.8	3524.12	14389.8			236.48	26676.3	26348.6	5018.89	5503.19	25864.3
236.03	14913.5	15045.8	3297.41	3511.81	14831.4			236.43	27893	27695.4	4977.63	5475.34	27197.7
235.98	15540.4	15401.1	3278.5	3499.24	15180.4			236.38	29068.3	28941.8	4933.38	5445.04	28430.2
235.93	15826.2	15649.4	3258.55	3485.9	15422			236.33	30361	30061.9	4887.2	5413.41	29535.7
235.88	15349.7	15780.4	3238.09	3472.36	15546.1			236.28	31204.4	31028.6	4838.88	5380.26	30487.2
235.83	15732.8	15789.1	3218.38	3459.88	15547.6			236.23	32089.3	31817.3	4788.24	5345.45	31260.1
235.78	15466.1	15673.2	3198.01	3447.09	15424.1			236.18	32614.7	32409	4736.86	5310.6	31835.3
235.73	15556.9	15438.2	3178.04	3435.04	15181.2			236.13	33024.5	32786.5	4684.25	5275.24	32195.5
235.68	15227.4	15093.1	3157.89	3423.2	14827.8			236.08	33423.6	32940.5	4631.78	5240.81	32331.5
235.63	14430.3	14651.8	3138.25	3412.26	14377.8			236.03	33264.6	32863.8	4577.48	5205.38	32235.8
235.58	14246.6	14130.6	3119.87	3403.03	13847.4			235.98	32207.2	32558.7	4522.71	5170.36	31911
235.53	13560.5	13545.2	3101.76	3394.51	13252.5			235.93	32255.9	32036.8	4471.46	5139.78	31368.5
235.48	13070.5	12913.4	3084.74	3387.58	12610.5			235.88	31531.7	31307.8	4420.02	5110.01	30617.8
235.43	12018.5	12250.8	3068.49	3381.93	11937.4			235.83	29843.7	30390.8	4369.83	5082.54	29678.1
235.38	11211.8	11573.6	3053.92	3378.53	11248.9			235.78	29061.3	29310.2	4322.67	5059.23	28573.7
235.33	10998.5	10894.2	3040.64	3377.03	10557.8			235.73	27789.3	28090.2	4277.53	5039.15	27328.6
235.28	10154.2	10223.6	3027.69	3376.49	9874.84			235.68	26413.6	26759.1	4235.5	5023.45	25971.2
235.23	9779.82	9573.05	3016.09	3378.01	9211.13			235.63	24968.7	25344.8	4195.77	5011.43	24529.1
235.18	8705.5	8949.98	3005.08	3380.87	8574.19			235.58	23648.3	23874	4157.81	5002.66	23029.1
235.13	8624.5	8362.43	2995.8	3386.27	7971.96			235.53	21982.2	22376.8	4123.89	4999.52	21501.1
235.08	7871.18	7813.5	2986.64	3392.69	7407.45			235.48	20682.5	20877	4091.99	5000.13	19968.9
235.03	7301.21	7308.03	2978.69	3401.31	6885.42			235.43	19113.3	19398.8	4062.44	5004.93	18456.3
234.98	6686.85	6847.88	2971.66	3411.92	6407.61			235.38	17341.7	17964.5	4036.07	5014.94	16985.6
234.93	6777.14	6434.01	2965.61	3424.73	5974.89			235.33	16139.3	16589.9	4011.43	5028.93	15572.4
234.88	5884.19	6065.22	2959.41	3438.74	5585.89			235.28	14848.2	15290.8	3988.98	5047.55	14232.3
234.83	5711.97	5741.8	2954.64	3455.74	5240.7			235.23	13770.8	14079.2	3968.88	5071.25	12976.9
234.78	5481.01	5460.9	2950.16	3474.78	4936.28			235.18	13381.2	12963.2	3950.73	5099.95	11814
234.73	5211.22	5220.32	2946.04	3496.24	4670.11			235.13	12031.2	11947.4	3933.27	5132.79	10747.9
234.68	5135.89	5017.49	2942.35	3520.55	4439.3			235.08	11380.7	11035.8	3918.28	5172.05	9782.03
234.63	4934.06	4849.38	2938.78	3547.81	4240.35			235.03	10542.4	10227.8	3904.46	5217.03	8915.26
234.58	4755.31	4713.31	2935.53	3578.81	4070.03			234.98	10084.6	9522.29	3892.18	5268.83	8145.63
234.53	4658.98	4606.7	2932.57	3614.18	3925.09			234.93	9292.59	8914.57	3879.96	5326.92	7467.61
234.48	4613.76	4527.1	2929.76	3654.65	3802.21			234.88	8817.41	8401.67	3868.93	5393.52	6877.08
234.43	4327.93	4472.48	2927.02	3701.18	3698.32			234.83	7946.25	7977.4	3858.21	5469.21	6366.41
234.38	4626.4	4441.76	2924.74	3755.45	3611.06			234.78	7749.89	7637.86	3848.99	5556.88	5929.97
234.33	4461.3	4433.05	2921.97	3818.07	3536.95			234.73	7558.62	7377.98	3841.44	5658.8	5560.62
234.28	4527.23	4446.78	2919.47	3891.68	3474.56			234.68	7142.82	7190.88	3833.46	5775.44	5248.9
234.23	4512.78	4482.85	2916.85	3978.11	3421.59			234.63	7106.78	7072.8	3825.38	5910.15	4988.02
234.18	4908.05	4542.33	2914.25	4080.08	3376.5			234.58	7040.25	7020.81	3817.49	6066.98	4771.32
234.13	4757.21	4626.12	2911.01	4199.89	3337.24			234.53	7087.38	7033	3809.86	6250.28	4592.58
234.08	4841.21	4737.39	2908	4341.92	3303.47			234.48	7123.41	7109.52	3803.39	6465.99	4446.93
234.03	4798.02	4878.58	2904.86	4509.57	3273.86			234.43	7428.33	7249.77	3796.85	6718.7	4327.92
233.98	5292.76	5053.31	2901.77	4707.27	3247.81			234.38	7454.18	7455.22	3789.72	7014.44	4230.5
233.93	5430.45	5264.61	2897.88	4938.7	3223.79			234.33	7511.49	7730.34	3782.94	7361.71	4151.56
233.88	5496.16	5517.25	2893.76	5209.14	3201.87			234.28	8183.06	8079.88	3776.5	7768.65	4087.74
233.83	5737.49	5816.02	2889.52	5523.82	3181.73			234.23	8220.56	8507.81	3768.35	8242.1	4034.06
233.78	6115.13	6165.19	2884.89	5887.32	3162.76			234.18	8648.55	9022.85	3760.1	8793.16	3989.79
233.73	6435.56	6569.03	2879.63	6304.18	3144.48			234.13	9994.8	9631.96	3751.05	9430.79	3952.22
233.68	6915.62	7031.79	2873.84	6778.87	3126.77			234.08	10295.7	10343.5	3740.7	10165	3919.23
233.63	7163.51	7556.61	2867.26	7314.68	3109.2			234.03	10755.1	11167.4	3730.6	11006.9	3891.09
233.58	7766.35	8146.93	2860.27	7915.18	3092.02			233.98	11278.9	12110.7	3719.25	11964.7	3865.26
233.53	8570.83	8803.6	2852.29	8581.33	3074.55			233.93	12282.1	13179.6	3705.25	13045.3	3839.53
233.48	9327.95	9526.5	2842.98	9313.1	3056.38			233.88	13280.6	14381.2	3689.38	14256.5	3814.04
233.43	9852.57	10314.2	2832.43	10109.1	3037.51			233.83	14835.1	15721	3671.62	15604.3	3788.29
233.38	11045	11163.5	2821	10966.2	3018.27			233.78	16346.8	17200.4	3650.95	17090.5	3760.86
233.33	12003.3	12068.2	2807.61	11878.3	2997.52			233.73	17222.8	18819.4	3627.45	18715.3	3731.56
233.28	13280	13020.6	2792.65	12837.7	2975.59			233.68	19639.1	20575.9	3602.28	20476.8	3701.34
233.23	14287.6	14009.8	2775.58	13833.4	2951.95			233.63	21564.3	22459.5	3572.59	22364.9	3667.17
233.18	15420.9	15022.9	2756.84	14852.8	2926.98			233.58	24042.3	24461	3539.28	24370.5	3629.84
233.13	15994.8	16043.6	2736.23	15879.4	2900.46			233.53	27148.9	26563.2	3501.32	26476.3	3588.22
233.08	17685.9	17054.5	2714.65	16895.9	2873.27			233.48	30135.9	28744.3	3457.54	28660.7	3541.08
233.03	18313.9	18031.6	2690.28	17878.3	2843.58			233.43	32045.1	30978.5	3408.15	30898	3488.57
232.98	19218.8	18952	2664.85	18803.7	2813.08			233.38	33905.4	33235.6	3355.14	33158.1	3432.65
232.93	20072	19788.4	2637.91	19645	2781.31			233.33	36096.3	35479	3297.68	35404.2	3372.47
232.88	20616.1	20512.5	2609.53	20373.7	2748.34			233.28	38533.3	37663.3	3234.3	37591.1	3306.52
232.83	21172.1	21097.6	2580.23	20963.2	2714.66			233.23	40428.8	39740.1	3165.39	39670.3	3235.18
232.78	21553.6	21518.1	2549.97	21387.8	2680.22			233.18	42379.7	41657.1	3092.41	41589.6	3159.9
232.73	22029.7	21753.9	2519.04	21627.7	2645.3			233.13	43696.6	43358.2	3017.16	43292.9	3082.47
232.68	21474.7	21792.3	2487.28	21669.8	2609.73			233.08	45081.3	44786.2	2939.04	44722.9	3002.26
232.63	21649.4	21631.2	2456.38	21512.4	2575.19			233.03	46096.8	45885.2	2857.91	45823.9	2919.16
232.58	21095.1	21275.7	2425.14	21160.3	2540.46			232.98	46693.7	46608.5	2774.3	46549.1	2833.66
232.53	20869	20741.7	2394.75	20629.7	2506.74			232.93	47093.7	46923.5	2690.32	46866	2747.87
232.48	19908.5	20050.5	2364.68	19941.7	2473.48			232.88	46939.9	46812	2605.44	46756.1	2661.28
232.43	18625.4	19229.6	2336.13	19123.9	2441.86			232.83	45850.2	46277.7	2522.48	46223.5	2576.67
232.38	17982.5	18307.8	2309.61	18205	2412.42			232.78	44850.9	45341.5	2442.26	45288.9	2494.88
232.33	16911.8	17311.3	2284.11	17211.3	2384.09			232.73	43569.6	44038.7	2363.75	43987.6	2414.85
232.28	16316.4	16267.5	2260.3	16170.2	2357.58			232.68	42026.3	42418.3	2287.47	42368.7	2337.12
232.23	14807.3	15199.5	2237.42	15104.8	2332.11			232.63	39910	40537	2213.9	40488.7	2262.17
232.18	14443.2	14129.8	2216.96	14037.6	2309.16			232.58	36900.2	38452.6	2144.11	38405.6	2191.05
232.13	12984.5	13074.9	2197.06	12985.1	2286.86			232.53	34656.5	36224.2	2079.76	36178.6	2125.43
232.08	12225.2	12051.2	2179.5	11963.7	2266.99			232.48	32470.2	33903.8	2019.45	33859.3	2063.9
232.03	11174.7	11070.3	2163.15	10985	2248.43			232.43	29975.5	31539.3	1963.08	31496.1	2006.35
231.98	10209.1	10142.3	2148.49	10059.2	2231.62			232.38	27637.1	29174.6	1911.22	29132.5	1953.35
231.93	9273.66	9274.28	2135.37	9193.21	2216.44			232.33	25917.7	26844.5	1863.59	26803.5	1904.64
231.88	8562.19	8471.35	2123.75	8392.26	2202.84			232.28	23134.3	24579.4	1819.06	24539.4	1859.06
231.83	7483.12	7735.45	2113.27	7658.27	2190.45			232.23	20855.4	22406.4	1779.6	22367.4	1818.59
231.78	7446.99	7068.37	2104.53	6993.03	2179.87			232.18	18931.7	20344.5	1744.28	20306.5	1782.31
231.73	6629.06	6467.73	2095.83	6394.17	2169.39			232.13	17807.1	18408.9	1712.46	18371.8	1749.55
231.68	6105.38	5932.75	2088.46	5860.91	2160.3			232.08	16832.3	16607.3	1682.67	16571.1	1718.85
231.63	5535.94	5460	2081.92	5389.81	2152.1			232.03	15145.2	14946.5	1654.62	14911.2	1689.94
231.58	5034.44	5045.31	2076.3	4976.73	2144.88			231.98	13367.6	13430.4	1629.64	13395.9	1664.12
231.53	4760.87	4684.25	2071.48	4617.21	2138.52			231.93	12445.1	12058.6	1607.91	12024.9	1641.59
231.48	4241.73	4371.6	2067.1	4306.06	2132.64			231.88	11336.9	10826.5	1587.85	10793.6	1620.74
231.43	4205.42	4102.81	2063.57	4038.72	2127.66			231.83	10065.2	9727.28	1569.01	9695.14	1601.14
231.38	3874.23	3872.24	2060.08	3809.55	2122.77			231.78	8930.48	8753.72	1551.16	8722.31	1582.57
231.33	3927.35	3675.47	2057.13	3614.13	2118.46			231.73	8157.58	7897.41	1534.6	7866.7	1565.3
231.28	3712.1	3507.49	2054.08	3447.47	2114.11			231.68	7571.05	7149.61	1520.09	7119.59	1550.11
231.23	3481.36	3364.62	2051.38	3305.87	2110.14			231.63	6874.89	6500.08	1507.18	6470.71	1536.54
231.18	3277.77	3243.17	2049.06	3185.64	2106.58			231.58	6085.55	5937.65	1495.13	5908.92	1523.85
231.13	3126.23	3139.8	2047.06	3083.47	2103.39			231.53	5701.84	5453.25	1484.52	5425.14	1512.62
231.08	3108.91	3051.49	2045.3	2996.32	2100.47			231.48	5060.5	5036.58	1474.47	5009.07	1501.98
231.03	2813.36	2975.55	2043.57	2921.49	2097.62			231.43	4753.53	4679.52	1465.67	4652.59	1492.61
230.98	3075.41	2910.3	2042.32	2857.34	2095.28			231.38	4528.79	4373.23	1457.34	4346.86	1483.71
230.93	2656.82	2853.07	2040.63	2801.16	2092.55			231.33	4232.78	4110.81	1450.07	4084.98	1475.9
230.88	2738.78	2803.47	2039.63	2752.59	2090.52			231.28	3914.85	3885.95	1444	3860.65	1469.3
230.83	2690.27	2759.46	2038.49	2709.57	2088.39			231.23	3838.11	3692.18	1438.37	3667.4	1463.16
230.78	2694.07	2720.25	2037.43	2671.32	2086.36			231.18	3591.44	3524.31	1432.95	3500.02	1457.24
230.73	2361.37	2684.96	2036.36	2636.97	2084.35			231.13	3520.18	3377.89	1427.51	3354.08	1451.32
230.68	2515.39	2653.47	2035.84	2606.4	2082.91			231.08	3476	3250.32	1423.1	3226.97	1446.45
230.63	2584.98	2624.5	2035.06	2578.3	2081.25			231.03	3323.98	3138.18	1419.3	3115.29	1442.19
230.58	2741.29	2597.73	2034.16	2552.4	2079.49			230.98	3323.11	3038.65	1415.78	3016.2	1438.23
230.53	2287.11	2572.7	2033.01	2528.21	2077.5			230.93	2935.27	2949.38	1412.25	2927.36	1434.27
230.48	2391.83	2550.14	2032.6	2506.46	2076.28			230.88	2880.67	2869.44	1409.43	2847.84	1431.03
230.43	2365.23	2528.92	2032.01	2486.03	2074.9			230.83	2859.95	2796.79	1406.7	2775.59	1427.9
230.38	2338.49	2509.09	2031.47	2466.97	2073.59			230.78	2510.44	2730.28	1404.01	2709.47	1424.82
230.33	2423.66	2490.49	2030.97	2449.12	2072.33			230.73	2557.89	2669.61	1401.96	2649.19	1422.39
230.28	2418.59	2472.82	2030.33	2432.19	2070.96			230.68	2251.12	2613.34	1399.82	2593.28	1419.88
230.23	2337.87	2456.14	2029.7	2416.22	2069.62			230.63	2331.42	2561.53	1398.25	2541.84	1417.94
230.18	2106.26	2440.48	2029.2	2401.25	2068.43			230.58	2263.95	2512.97	1396.52	2493.63	1415.86
230.13	2340.07	2426.02	2029.07	2387.47	2067.62			230.53	2279.18	2467.56	1394.91	2448.56	1413.91
230.08	2433.22	2411.93	2028.56	2374.03	2066.46			230.48	2148.02	2424.81	1393.28	2406.15	1411.94
230.03	2446.45	2398.39	2027.9	2361.13	2065.16			230.43	2118.75	2384.74	1391.88	2366.41	1410.21
229.98	2608.26	2385.47	2027.22	2348.84	2063.85			230.38	1943.69	2346.94	1390.53	2328.92	1408.55
229.93	2645.18	2372.9	2026.28	2336.88	2062.3			230.33	2119.44	2311.47	1389.51	2293.76	1407.22
229.88	2382.74	2360.83	2025.27	2325.41	2060.7			230.28	2173.68	2277.53	1388.16	2260.12	1405.57
229.83	2203.06	2349.71	2024.69	2314.87	2059.53			230.23	2053.37	2245.19	1386.7	2228.07	1403.82
229.78	2236.47	2339.38	2024.4	2305.1	2058.68			230.18	1866.36	2214.65	1385.47	2197.82	1402.3
229.73	2188.29	2329.46	2024.05	2295.74	2057.78			230.13	1875.76	2185.95	1384.58	2169.4	1401.13
229.68	2119.14	2320.05	2023.79	2286.87	2056.97			230.08	1951.94	2158.58	1383.67	2142.3	1399.95
229.63	2375.57	2311.17	2023.63	2278.51	2056.29			230.03	1676.39	2132.35	1382.62	2116.34	1398.63
229.58	2213.21	2302.25	2023.06	2270.11	2055.2			229.98	1873.41	2107.83	1382.08	2092.08	1397.83
229.53	2190.28	2293.96	2022.75	2262.32	2054.39			229.93	1746.82	2084.07	1381.16	2068.57	1396.66
229.48	2326.44	2286.05	2022.48	2254.9	2053.63			229.88	1831.22	2061.6	1380.49	2046.35	1395.74
229.43	2227.23	2278.24	2021.98	2247.56	2052.66			229.83	1810.33	2039.96	1379.65	2024.95	1394.67
229.38	2346.84	2270.89	2021.65	2240.69	2051.85			229.78	1781.08	2019.29	1378.86	2004.51	1393.63
229.33	2294.26	2263.64	2021.12	2233.89	2050.87			229.73	1893.15	1999.55	1378.11	1985	1392.66
229.28	2148.79	2256.74	2020.67	2227.44	2049.97			229.68	1672.62	1980.42	1377.16	1966.1	1391.48
229.23	2092.38	2250.34	2020.46	2221.48	2049.33			229.63	1902.48	1962.49	1376.61	1948.38	1390.71
229.18	2317.52	2244.28	2020.35	2215.84	2048.78			229.58	1723.42	1944.86	1375.64	1930.97	1389.53
229.13	2438.3	2238.08	2019.87	2210.06	2047.88			229.53	1520.19	1928.25	1374.99	1914.58	1388.67
229.08	2105.82	2231.9	2019.18	2204.29	2046.79			229.48	1691.18	1912.68	1374.72	1899.21	1388.2
229.03	2181.94	2226.47	2019.04	2199.26	2046.25			229.43	1673.98	1897.42	1374.14	1884.14	1387.41
228.98	2265.44	2221.11	2018.78	2194.3	2045.6			229.38	1690.03	1882.78	1373.58	1869.7	1386.66
228.93	2262.74	2215.81	2018.38	2189.37	2044.81			229.33	1474.82	1868.66	1373	1855.77	1385.88
228.88	2352.94	2210.69	2017.98	2184.63	2044.04			229.28	1524.57	1855.47	1372.81	1842.77	1385.51
228.83	2311.45	2205.59	2017.43	2179.9	2043.12			229.23	1654.65	1842.68	1372.53	1830.17	1385.04
228.78	2414.93	2200.72	2016.95	2175.39	2042.29			229.18	1618.72	1830.14	1372.01	1817.81	1384.34
228.73	2009.39	2195.83	2016.31	2170.85	2041.29			229.13	1564.67	1818.12	1371.55	1805.96	1383.71
228.68	2079.89	2191.76	2016.32	2167.12	2040.95			229.08	1490.81	1806.62	1371.19	1794.63	1383.18
228.63	2159.98	2187.7	2016.21	2163.41	2040.51			229.03	1590.78	1795.67	1370.97	1783.85	1382.79
228.58	2153.35	2183.66	2015.98	2159.69	2039.95			228.98	1476.96	1784.93	1370.56	1773.27	1382.22
228.53	2205.6	2179.74	2015.76	2156.1	2039.4			228.93	1520.29	1774.76	1370.37	1763.27	1381.86
228.48	2199.54	2175.87	2015.45	2152.55	2038.77			228.88	1637.39	1764.88	1370.09	1753.54	1381.42
228.43	2189.51	2172.12	2015.15	2149.11	2038.16			228.83	1475.17	1755.11	1369.6	1743.93	1380.77
228.38	2121.03	2168.51	2014.86	2145.8	2037.57			228.78	1568.82	1745.96	1369.4	1734.93	1380.43
228.33	2088.68	2165.1	2014.69	2142.69	2037.1			228.73	1474.94	1736.94	1369.03	1726.06	1379.91
228.28	2249.4	2161.86	2014.57	2139.74	2036.69			228.68	1502.27	1728.39	1368.83	1717.66	1379.57
228.23	2257.37	2158.45	2014.19	2136.62	2036.02			228.63	1510.62	1720.08	1368.59	1709.49	1379.18
228.18	2171.56	2155.12	2013.79	2133.57	2035.34			228.58	1576.58	1712.01	1368.32	1701.56	1378.77
228.13	2217.53	2152.02	2013.54	2130.75	2034.81			228.53	1575.86	1704.08	1367.94	1693.77	1378.25
228.08	2288.12	2148.93	2013.2	2127.93	2034.2			228.48	1531.74	1696.39	1367.55	1686.22	1377.73
228.03	1981.33	2145.8	2012.76	2125.07	2033.49			228.43	1672.89	1689.03	1367.25	1678.98	1377.3
227.98	2202.77	2143.26	2012.81	2122.79	2033.28			228.38	1485.54	1681.62	1366.68	1671.7	1376.6
227.93	2261.58	2140.43	2012.5	2120.22	2032.71			228.33	1541.91	1674.77	1366.46	1664.98	1376.25
227.88	2092.45	2137.58	2012.09	2117.62	2032.06			228.28	1547.06	1668.03	1366.14	1658.36	1375.81
227.83	2221.72	2135.08	2011.96	2115.36	2031.68			228.23	1591.1	1661.47	1365.8	1651.93	1375.35
227.78	1927.69	2132.43	2011.62	2112.96	2031.1			228.18	1687.17	1655.03	1365.39	1645.6	1374.81
227.73	2054.84	2130.33	2011.76	2111.09	2030.99			228.13	1431.08	1648.58	1364.79	1639.28	1374.1
227.68	2203.9	2128.08	2011.69	2109.07	2030.69			228.08	1504.79	1642.79	1364.67	1633.6	1373.86
227.63	2316.27	2125.65	2011.38	2106.87	2030.15			228.03	1588.52	1637.02	1364.41	1627.94	1373.49
227.58	2247.81	2123.09	2010.88	2104.54	2029.43			227.98	1524.7	1631.26	1363.99	1622.3	1372.96
227.53	2378.37	2120.7	2010.49	2102.38	2028.82			227.93	1435.53	1625.78	1363.7	1616.92	1372.55
227.48	2301.75	2118.16	2009.89	2100.04	2028.01			227.88	1503.11	1620.61	1363.56	1611.86	1372.31
227.43	2469.8	2115.78	2009.42	2097.89	2027.32			227.83	1471.24	1615.45	1363.31	1606.81	1371.95
227.38	2224.73	2113.19	2008.67	2095.5	2026.36			227.78	1569.79	1610.5	1363.11	1601.96	1371.65
227.33	2039.35	2111.04	2008.32	2093.55	2025.8			227.73	1640.1	1605.49	1362.72	1597.05	1371.16
227.28	2153.3	2109.24	2008.27	2091.96	2025.55			227.68	1393.07	1600.48	1362.21	1592.14	1370.55
227.23	2116.09	2107.29	2008.03	2090.21	2025.11			227.63	1418.19	1596.06	1362.15	1587.82	1370.39
227.18	2198.32	2105.45	2007.86	2088.57	2024.74			227.58	1572.53	1591.7	1362.05	1583.56	1370.19
227.13	2088.29	2103.52	2007.55	2086.83	2024.24			227.53	1496.93	1587.18	1361.66	1579.12	1369.71
227.08	2119.64	2101.81	2007.41	2085.31	2023.92			227.48	1506.47	1582.9	1361.41	1574.94	1369.37
227.03	2112.2	2100.09	2007.23	2083.77	2023.55			227.43	1338.23	1578.71	1361.14	1570.85	1369.01
226.98	2047.6	2098.41	2007.06	2082.28	2023.2			227.38	1466.13	1574.94	1361.18	1567.16	1368.96
226.93	2093.03	2096.88	2006.99	2080.93	2022.95			227.33	1418.38	1571.03	1360.99	1563.34	1368.68
226.88	2293.09	2095.31	2006.86	2079.53	2022.63			227.28	1460.67	1567.3	1360.88	1559.7	1368.48
226.83	2174.98	2093.45	2006.39	2077.85	2021.99			227.23	1470.85	1563.59	1360.7	1556.07	1368.21
226.78	2219.31	2091.81	2006.12	2076.38	2021.55			227.18	1401.95	1559.95	1360.49	1552.51	1367.92
226.73	2134.05	2090.14	2005.77	2074.87	2021.03			227.13	1281.84	1556.52	1360.42	1549.17	1367.77
226.68	2087.13	2088.63	2005.56	2073.53	2020.66			227.08	1636.63	1553.4	1360.56	1546.13	1367.83
226.63	2120.04	2087.23	2005.43	2072.29	2020.37			227.03	1452.66	1549.7	1360.05	1542.51	1367.24
226.58	2128.04	2085.8	2005.24	2071.02	2020.02			226.98	1381.07	1546.42	1359.88	1539.31	1366.99
226.53	2230.99	2084.39	2005.04	2069.77	2019.66			226.93	1525.71	1543.35	1359.84	1536.32	1366.87
226.48	2177.63	2082.84	2004.67	2068.37	2019.14			226.88	1448.44	1540.08	1359.53	1533.13	1366.49
226.43	2130.34	2081.4	2004.39	2067.09	2018.7			226.83	1545.42	1537.03	1359.37	1530.15	1366.25
226.38	2040.37	2080.07	2004.18	2065.9	2018.35			226.78	1399.53	1533.87	1359.02	1527.06	1365.83
226.33	2101.89	2078.9	2004.13	2064.89	2018.14			226.73	1508.89	1531.04	1358.95	1524.3	1365.68
226.28	2127.27	2077.66	2003.97	2063.79	2017.84			226.68	1597.34	1528.07	1358.67	1521.41	1365.34
226.23	2140.73	2076.4	2003.77	2062.67	2017.49			226.63	1296.66	1525.01	1358.23	1518.41	1364.82
226.18	1952.55	2075.14	2003.54	2061.56	2017.13			226.58	1341.39	1522.56	1358.34	1516.03	1364.87
226.13	2053.76	2074.21	2003.63	2060.77	2017.07			226.53	1424.25	1520.08	1358.38	1513.62	1364.83
226.08	2262.16	2073.14	2003.55	2059.83	2016.86			226.48	1483.96	1517.51	1358.25	1511.12	1364.64
226.03	2270	2071.75	2003.12	2058.57	2016.3			226.43	1529.57	1514.88	1358.02	1508.56	1364.35
225.98	2270.06	2070.37	2002.69	2057.32	2015.73			226.38	1357.72	1512.23	1357.7	1505.97	1363.96
225.93	2294.94	2069	2002.26	2056.09	2015.17			226.33	1328.11	1509.94	1357.7	1503.74	1363.9
225.88	2162.6	2067.61	2001.78	2054.83	2014.56			226.28	1402.27	1507.76	1357.76	1501.62	1363.89
225.83	1874.6	2066.46	2001.52	2053.8	2014.17			226.23	1478.73	1505.48	1357.67	1499.41	1363.75
225.78	2015.03	2065.8	2001.72	2053.26	2014.26			226.18	1460.29	1503.12	1357.45	1497.11	1363.46
225.73	2143.41	2064.92	2001.7	2052.51	2014.11			226.13	1481.27	1500.84	1357.26	1494.88	1363.21
225.68	2165.24	2063.85	2001.47	2051.56	2013.76			226.08	1522.97	1498.56	1357.03	1492.66	1362.92
225.63	2010.82	2062.76	2001.2	2050.59	2013.37			226.03	1429.22	1496.24	1356.72	1490.41	1362.56
225.58	2073.03	2061.94	2001.19	2049.89	2013.24			225.98	1502.93	1494.14	1356.59	1488.37	1362.37
225.53	1976.46	2061.03	2001.07	2049.1	2013.01			225.93	1484.9	1491.95	1356.32	1486.23	1362.04
225.48	2178.06	2060.3	2001.11	2048.48	2012.93			225.88	1477.48	1489.83	1356.08	1484.17	1361.74
225.43	2236.83	2059.25	2000.82	2047.55	2012.53			225.83	1349.17	1487.76	1355.86	1482.15	1361.46
225.38	2133.79	2058.12	2000.44	2046.53	2012.04			225.78	1476.64	1485.97	1355.87	1480.41	1361.42
225.33	2178.31	2057.18	2000.22	2045.69	2011.71			225.73	1469.18	1483.98	1355.64	1478.47	1361.14
225.28	2080.59	2056.17	1999.93	2044.8	2011.31			225.68	1506.32	1482.03	1355.43	1476.59	1360.88
225.23	2126.14	2055.34	1999.8	2044.07	2011.07			225.63	1330.9	1480.06	1355.15	1474.66	1360.55
225.18	2095.18	2054.45	1999.6	2043.28	2010.76			225.58	1360.98	1478.44	1355.2	1473.09	1360.55
225.13	2063.52	2053.61	1999.44	2042.55	2010.5			225.53	1374.89	1476.8	1355.19	1471.5	1360.48
225.08	2125.31	2052.85	1999.34	2041.89	2010.3			225.48	1374.25	1475.16	1355.15	1469.91	1360.4
225.03	2122.92	2051.99	1999.13	2041.13	2009.99			225.43	1385.36	1473.56	1355.12	1468.36	1360.31
224.98	2013.64	2051.15	1998.93	2040.39	2009.69			225.38	1374.58	1471.96	1355.06	1466.82	1360.21
224.93	2202.35	2050.5	1998.91	2039.84	2009.57			225.33	1396.06	1470.42	1355.03	1465.32	1360.12
224.88	2042.67	2049.55	1998.57	2038.98	2009.14			225.28	1344.79	1468.87	1354.95	1463.81	1360
224.83	1986.15	2048.87	1998.5	2038.4	2008.97			225.23	1433.25	1467.44	1354.97	1462.43	1359.97
224.78	2073.48	2048.3	1998.52	2037.92	2008.9			225.18	1505.2	1465.87	1354.82	1460.91	1359.78
224.73	2131.42	2047.59	1998.4	2037.31	2008.68			225.13	1414.81	1464.19	1354.54	1459.28	1359.46
224.68	1999.84	2046.8	1998.18	2036.61	2008.38			225.08	1385.18	1462.71	1354.43	1457.84	1359.3
224.63	2123.66	2046.24	1998.18	2036.14	2008.28			225.03	1289.41	1461.31	1354.38	1456.49	1359.2
224.58	2212.53	2045.48	1997.98	2035.47	2007.99			224.98	1430.57	1460.12	1354.5	1455.33	1359.28
224.53	2179.16	2044.59	1997.63	2034.66	2007.55			224.93	1284.09	1458.68	1354.36	1453.94	1359.1
224.48	2185.24	2043.76	1997.33	2033.92	2007.17			224.88	1450.47	1457.54	1354.48	1452.84	1359.18
224.43	2187.09	2042.93	1997.03	2033.18	2006.78			224.83	1478.69	1456.11	1354.31	1451.46	1358.96
224.38	2182.4	2042.1	1996.72	2032.44	2006.38			224.78	1463.57	1454.66	1354.08	1450.04	1358.69
224.33	2018.75	2041.29	1996.41	2031.71	2006			224.73	1522.04	1453.25	1353.88	1448.68	1358.45
224.28	2082.99	2040.76	1996.38	2031.26	2005.88			224.68	1374.46	1451.76	1353.56	1447.22	1358.1
224.23	2055.6	2040.13	1996.24	2030.71	2005.66			224.63	1357.17	1450.56	1353.53	1446.06	1358.02
224.18	2192.39	2039.55	1996.14	2030.21	2005.48			224.58	1411.72	1449.41	1353.52	1444.95	1357.98
224.13	1987.76	2038.75	1995.82	2029.49	2005.08			224.53	1298.14	1448.18	1353.41	1443.77	1357.83
224.08	2115.67	2038.3	1995.84	2029.12	2005.02			224.48	1219.33	1447.19	1353.51	1442.81	1357.89
224.03	2066.51	2037.65	1995.64	2028.54	2004.74			224.43	1319.55	1446.35	1353.76	1442.01	1358.11
223.98	2024.01	2037.08	1995.53	2028.05	2004.55			224.38	1272.59	1445.35	1353.82	1441.05	1358.13
223.93	2203.11	2036.59	1995.48	2027.64	2004.43			224.33	1452.03	1444.46	1353.97	1440.19	1358.24
223.88	2163.78	2035.82	1995.14	2026.94	2004.02			224.28	1439.42	1443.25	1353.79	1439.02	1358.03
223.83	2213.43	2035.11	1994.87	2026.31	2003.67			224.23	1523.46	1442.08	1353.63	1437.88	1357.83
223.78	2078.32	2034.33	1994.51	2025.6	2003.24			224.18	1385.39	1440.78	1353.32	1436.61	1357.48
223.73	2036.61	2033.78	1994.37	2025.12	2003.03			224.13	1447.56	1439.74	1353.26	1435.61	1357.39
223.68	2113.76	2033.3	1994.31	2024.71	2002.89			224.08	1480.26	1438.61	1353.09	1434.51	1357.18
223.63	2031.76	2032.7	1994.11	2024.18	2002.63			224.03	1294.2	1437.43	1352.85	1433.37	1356.91
223.58	2182.58	2032.24	1994.05	2023.8	2002.5			223.98	1487.84	1436.61	1352.96	1432.58	1356.99
223.53	1962.83	2031.55	1993.74	2023.16	2002.12			223.93	1254.14	1435.44	1352.71	1431.45	1356.7
223.48	2020.55	2031.21	1993.79	2022.9	2002.11			223.88	1335.61	1434.73	1352.89	1430.77	1356.85
223.43	2146.27	2030.79	1993.75	2022.54	2002			223.83	1539.13	1433.88	1352.92	1429.95	1356.85
223.38	2208.67	2030.17	1993.5	2021.99	2001.68			223.78	1408.15	1432.66	1352.58	1428.77	1356.48
223.33	2100	2029.45	1993.15	2021.34	2001.27			223.73	1384.89	1431.71	1352.48	1427.84	1356.34
223.28	2155.29	2028.91	1992.98	2020.86	2001.03			223.68	1413.16	1430.8	1352.42	1426.97	1356.25
223.23	2185.42	2028.3	1992.71	2020.31	2000.7			223.63	1204.55	1429.86	1352.3	1426.06	1356.11
223.18	2028.18	2027.63	1992.4	2019.7	2000.33			223.58	1364.49	1429.32	1352.58	1425.55	1356.35
223.13	2305.7	2027.23	1992.34	2019.36	2000.2			223.53	1350.93	1428.5	1352.56	1424.75	1356.3
223.08	2004.71	2026.38	1991.83	2018.57	1999.63			223.48	1347.89	1427.71	1352.56	1424	1356.27
223.03	2169.61	2026.02	1991.81	2018.28	1999.55			223.43	1393.14	1426.94	1352.57	1423.26	1356.25
222.98	2005.9	2025.4	1991.52	2017.72	1999.2			223.38	1314.75	1426.1	1352.49	1422.44	1356.15
222.93	2032.47	2025.05	1991.5	2017.43	1999.12			223.33	1383.16	1425.42	1352.56	1421.79	1356.19
222.88	2049.95	2024.66	1991.43	2017.1	1998.99			223.28	1440.75	1424.62	1352.51	1421.02	1356.11
222.83	2051.75	2024.25	1991.34	2016.74	1998.84			223.23	1445.5	1423.72	1352.34	1420.15	1355.91
222.78	2076.07	2023.84	1991.24	2016.39	1998.69			223.18	1377.03	1422.83	1352.17	1419.29	1355.71
222.73	2023.24	2023.39	1991.1	2016	1998.49			223.13	1298.91	1422.08	1352.12	1418.56	1355.64
222.68	2222.04	2023.04	1991.05	2015.7	1998.38			223.08	1251.85	1421.48	1352.22	1417.99	1355.71
222.63	2172.8	2022.36	1990.67	2015.08	1997.95			223.03	1305.69	1420.97	1352.41	1417.51	1355.87
222.58	2276.07	2021.77	1990.37	2014.55	1997.6			222.98	1483.67	1420.38	1352.49	1416.95	1355.93
222.53	2050.58	2021.02	1989.91	2013.84	1997.08			222.93	1493.52	1419.47	1352.25	1416.06	1355.66
222.48	1989.81	2020.63	1989.81	2013.51	1996.93			222.88	1351.99	1418.55	1351.99	1415.17	1355.38

## Sheet: Fig.2e
O1s
MoO3@CoO/CC									MoO3/CC										CoO/CC
B.E.(eV)									B.E.(eV)										B.E.(eV)
x	y	y	y	y	y	y			x	y	y	y	y	y	y				x	y	y	y	y	y	y
540.03	3438.03	3510.18	3438.03	3448.96	3457.25	3480.03			539.98	6923.74	6994.91	6923.74	6949.38	6957.13	6935.87				539.98	13408.5	13475.9	13408.5	13433.6	13439.5	13419.8
539.98	3693.01	3508.33	3435.3	3446.35	3454.75	3477.85			539.93	7052.3	6995.77	6923.74	6949.65	6957.58	6936.02				539.93	13632.8	13468.2	13400	13425.3	13431.4	13411.4
539.93	3752.39	3506.49	3432.58	3443.73	3452.25	3475.67			539.88	7284.62	6996.49	6923.58	6949.76	6957.89	6936.01				539.88	13601.1	13460.5	13391.5	13417.1	13423.4	13403.1
539.88	3584.46	3504.67	3429.85	3441.12	3449.75	3473.51			539.83	7266.21	6996.94	6923.13	6949.59	6957.91	6935.71				539.83	13881.2	13452.9	13383	13408.9	13415.3	13394.7
539.83	3782.81	3502.87	3427.13	3438.51	3447.26	3471.36			539.78	7422.09	6997.43	6922.71	6949.45	6957.96	6935.44				539.78	14182.2	13445.3	13374.5	13400.7	13407.3	13386.4
539.78	3815.1	3501.08	3424.4	3435.89	3444.78	3469.22			539.73	7039.29	6997.75	6922.09	6949.12	6957.84	6934.98				539.73	13788.4	13437.7	13366	13392.5	13399.2	13378
539.73	3737.26	3499.32	3421.68	3433.29	3442.3	3467.09			539.68	7133.76	6998.55	6921.94	6949.26	6958.19	6934.99				539.68	13621.3	13430.1	13357.5	13384.3	13391.2	13369.7
539.68	3737.26	3497.56	3418.95	3430.68	3439.82	3464.97			539.63	7324.94	6999.26	6921.68	6949.29	6958.44	6934.89				539.63	13674.8	13422.5	13349	13376.1	13383.2	13361.4
539.63	3820.03	3495.83	3416.23	3428.07	3437.35	3462.86			539.58	7552.47	6999.74	6921.18	6949.09	6958.46	6934.56				539.58	13702.4	13415	13340.6	13367.9	13375.1	13353
539.58	3823.48	3494.12	3413.5	3425.47	3434.88	3460.77			539.53	7182.01	6999.97	6920.4	6948.62	6958.21	6933.94				539.53	13456.7	13407.4	13332.1	13359.7	13367.1	13344.7
539.53	3869.54	3492.42	3410.78	3422.87	3432.42	3458.69			539.48	7080.03	7000.67	6920.08	6948.6	6958.43	6933.79				539.48	14201.3	13399.9	13323.6	13351.6	13359.2	13336.3
539.48	3703.63	3490.75	3408.05	3420.27	3429.96	3456.62			539.43	7343.12	7001.52	6919.88	6948.72	6958.79	6933.77				539.43	13720	13392.4	13315.1	13343.4	13351.2	13328
539.43	3771.51	3489.1	3405.32	3417.67	3427.51	3454.57			539.38	6977.16	7002.06	6919.35	6948.52	6958.83	6933.42				539.38	13756	13384.9	13306.6	13335.2	13343.2	13319.7
539.38	3872.04	3487.47	3402.6	3415.08	3425.06	3452.53			539.33	7333.75	7003.08	6919.28	6948.77	6959.34	6933.53				539.33	13833.3	13377.5	13298.1	13327.1	13335.2	13311.4
539.33	3694.82	3485.86	3399.87	3412.48	3422.61	3450.5			539.28	7389.72	7003.67	6918.77	6948.59	6959.42	6933.21				539.28	13861.1	13370	13289.6	13318.9	13327.3	13303
539.28	3721.33	3484.27	3397.15	3409.89	3420.18	3448.49			539.23	7084.62	7004.22	6918.19	6948.34	6959.44	6932.81				539.23	13694.2	13362.6	13281.1	13310.8	13319.4	13294.7
539.23	3824.89	3482.7	3394.42	3407.3	3417.74	3446.5			539.18	7264.17	7005.17	6917.98	6948.48	6959.86	6932.8				539.18	13968.4	13355.2	13272.6	13302.6	13311.5	13286.4
539.18	3854.94	3481.16	3391.7	3404.72	3415.32	3444.52			539.13	7558.12	7005.92	6917.55	6948.4	6960.06	6932.57				539.13	13400	13347.9	13264.1	13294.5	13303.5	13278.1
539.13	3747.28	3479.64	3388.97	3402.13	3412.9	3442.56			539.08	7157.2	7006.33	6916.76	6947.96	6959.92	6931.98				539.08	13809.6	13340.5	13255.6	13286.3	13295.6	13269.8
539.08	3610.76	3478.15	3386.25	3399.55	3410.48	3440.61			539.03	7007.99	7007.26	6916.46	6948.02	6960.28	6931.88				539.03	13184.8	13333.2	13247.1	13278.2	13287.8	13261.5
539.03	3725.91	3476.68	3383.52	3396.97	3408.07	3438.68			538.98	7155.92	7008.4	6916.35	6948.27	6960.85	6931.98				538.98	13558.3	13325.9	13238.7	13270.1	13279.9	13253.2
538.98	3571.8	3475.24	3380.8	3394.39	3405.67	3436.77			538.93	7453.31	7009.38	6916.05	6948.35	6961.24	6931.89				538.93	13418.6	13318.6	13230.2	13262	13272	13244.9
538.93	3545.49	3473.82	3378.07	3391.82	3403.27	3434.87			538.88	6776.21	7010.02	6915.39	6948.06	6961.29	6931.45				538.88	13617	13311.4	13221.7	13253.9	13264.2	13236.6
538.88	3521.83	3472.44	3375.34	3389.24	3400.89	3433			538.83	7201.97	7011.53	6915.56	6948.62	6962.19	6931.84				538.83	13326.5	13304.1	13213.2	13245.8	13256.4	13228.3
538.83	3542.77	3471.08	3372.62	3386.67	3398.5	3431.14			538.78	7458.59	7012.54	6915.2	6948.66	6962.58	6931.71				538.78	13470	13296.9	13204.7	13237.7	13248.6	13220
538.78	3747.9	3469.75	3369.89	3384.11	3396.13	3429.3			538.73	7293.93	7013.26	6914.53	6948.39	6962.67	6931.27				538.73	13657.4	13289.8	13196.2	13229.6	13240.8	13211.8
538.73	3732.84	3468.45	3367.17	3381.54	3393.76	3427.48			538.68	6814.34	7014.22	6914.06	6948.32	6962.98	6931.04				538.68	14190	13282.6	13187.7	13221.5	13233	13203.5
538.68	3518.28	3467.18	3364.44	3378.98	3391.4	3425.69			538.63	6867.7	7015.8	6914.19	6948.86	6963.9	6931.4				538.63	13982.9	13275.5	13179.2	13213.5	13225.2	13195.2
538.63	4018.75	3465.94	3361.72	3376.42	3389.04	3423.91			538.58	7116.11	7017.34	6914.24	6949.34	6964.78	6931.71				538.58	13759.4	13268.4	13170.7	13205.4	13217.5	13187
538.58	3684.99	3464.74	3358.99	3373.86	3386.7	3422.16			538.53	6964.87	7018.61	6913.99	6949.52	6965.37	6931.71				538.53	14068.8	13261.4	13162.2	13197.4	13209.8	13178.7
538.53	3843.85	3463.57	3356.27	3371.31	3384.36	3420.43			538.48	6857.64	7020.11	6913.93	6949.9	6966.17	6931.9				538.48	13249.2	13254.4	13153.7	13189.3	13202.1	13170.5
538.48	3436.41	3462.43	3353.54	3368.76	3382.03	3418.72			538.43	6962.05	7021.77	6914	6950.41	6967.12	6932.23				538.43	13625.7	13247.4	13145.2	13181.3	13194.4	13162.2
538.43	3400.42	3461.33	3350.82	3366.21	3379.7	3417.04			538.38	7191.38	7023.33	6913.94	6950.81	6967.97	6932.44				538.38	14032.1	13240.5	13136.8	13173.3	13186.7	13154
538.38	3618.37	3460.27	3348.09	3363.67	3377.39	3415.39			538.33	7100.74	7024.65	6913.6	6950.92	6968.55	6932.38				538.33	13820.6	13233.5	13128.3	13165.2	13179.1	13145.7
538.33	3712.56	3459.24	3345.36	3361.13	3375.09	3413.75			538.28	6723.01	7026.13	6913.36	6951.16	6969.27	6932.42				538.28	13548.2	13226.7	13119.8	13157.2	13171.5	13137.5
538.28	3672.47	3458.25	3342.64	3358.59	3372.79	3412.15			538.23	6862.22	7028.11	6913.6	6951.88	6970.48	6932.95				538.23	13299.8	13219.9	13111.3	13149.2	13163.9	13129.3
538.23	3591.84	3457.31	3339.91	3356.05	3370.51	3410.57			538.18	7004.68	7029.96	6913.66	6952.43	6971.55	6933.3				538.18	13467.1	13213	13102.8	13141.3	13156.3	13121
538.18	3415.4	3456.41	3337.19	3353.52	3368.23	3409.02			538.13	7163.58	7031.67	6913.55	6952.82	6972.47	6933.49				538.13	13472.5	13206.3	13094.3	13133.3	13148.8	13112.8
538.13	3772.08	3455.54	3334.46	3351	3365.96	3407.51			538.08	6812.13	7033.23	6913.24	6953.02	6973.21	6933.49				538.08	13625.2	13199.6	13085.8	13125.3	13141.2	13104.6
538.08	3486.08	3454.72	3331.74	3348.47	3363.71	3406.02			538.03	7041.28	7035.27	6913.37	6953.66	6974.42	6933.93				538.03	13631.5	13192.9	13077.3	13117.4	13133.7	13096.4
538.03	3588.61	3453.95	3329.01	3345.95	3361.46	3404.56			537.98	6981.8	7037.08	6913.21	6954.03	6975.38	6934.09				537.98	13516.2	13186.3	13068.8	13109.4	13126.3	13088.2
537.98	3562.25	3453.23	3326.28	3343.44	3359.23	3403.14			537.93	7060.4	7039.01	6913.12	6954.49	6976.44	6934.34				537.93	13402.6	13179.7	13060.3	13101.5	13118.8	13080
537.93	3353.01	3452.55	3323.56	3340.93	3357.01	3401.74			537.88	7010.78	7040.89	6912.94	6954.85	6977.43	6934.49				537.88	13264.2	13173.2	13051.8	13093.6	13111.4	13071.9
537.88	3309.27	3451.93	3320.83	3338.42	3354.79	3400.39			537.83	7069.26	7042.88	6912.82	6955.29	6978.52	6934.71				537.83	13747.3	13166.7	13043.3	13085.7	13104	13063.7
537.83	3563.96	3451.35	3318.11	3335.91	3352.59	3399.07			537.78	6766.58	7044.86	6912.63	6955.67	6979.57	6934.88				537.78	13473	13160.3	13034.8	13077.8	13096.6	13055.5
537.78	3466.82	3450.83	3315.38	3333.41	3350.41	3397.78			537.73	7093.47	7047.27	6912.81	6956.44	6981.03	6935.42				537.73	13632	13153.9	13026.4	13069.9	13089.3	13047.4
537.73	3691.66	3450.37	3312.66	3330.92	3348.23	3396.54			537.68	7126.74	7049.32	6912.58	6956.81	6982.12	6935.56				537.68	13695.5	13147.6	13017.9	13062	13082	13039.2
537.68	3707.13	3449.96	3309.93	3328.43	3346.07	3395.33			537.63	7190.89	7051.4	6912.32	6957.15	6983.21	6935.68				537.63	13534.6	13141.3	13009.4	13054.1	13074.8	13031.1
537.63	3667.89	3449.61	3307.21	3325.94	3343.92	3394.17			537.58	6772.66	7053.46	6911.97	6957.43	6984.26	6935.72				537.58	13778.2	13135.1	13000.9	13046.3	13067.6	13023
537.58	3547.98	3449.32	3304.48	3323.45	3341.78	3393.05			537.53	6741.33	7056.1	6912.15	6958.23	6985.86	6936.3				537.53	13441.1	13128.9	12992.4	13038.5	13060.4	13014.9
537.53	3450.46	3449.1	3301.76	3320.98	3339.66	3391.97			537.48	6856.37	7058.84	6912.36	6959.09	6987.55	6936.92				537.48	13202.4	13122.8	12983.9	13030.7	13053.2	13006.7
537.48	3510.63	3448.95	3299.03	3318.51	3337.56	3390.94			537.43	6676.6	7061.51	6912.43	6959.82	6989.14	6937.41				537.43	13481.5	13116.8	12975.4	13022.9	13046.1	12998.6
537.43	3594.95	3448.85	3296.3	3316.04	3335.47	3389.96			537.38	7141.83	7064.48	6912.72	6960.79	6991	6938.13				537.38	13637.6	13110.9	12966.9	13015.1	13039.1	12990.5
537.38	3330.5	3448.83	3293.58	3313.57	3333.39	3389.02			537.33	6915.27	7066.94	6912.44	6961.19	6992.33	6938.29				537.33	13497.7	13105	12958.4	13007.3	13032	12982.5
537.33	3480.28	3448.89	3290.85	3311.12	3331.34	3388.14			537.28	7002.62	7069.76	6912.43	6961.89	6993.99	6938.74				537.28	13724.6	13099.2	12949.9	12999.5	13025.1	12974.4
537.28	3504.78	3449.01	3288.13	3308.67	3329.29	3387.31			537.23	7015.32	7072.55	6912.32	6962.5	6995.6	6939.09				537.23	13501.3	13093.4	12941.4	12991.8	13018.1	12966.3
537.23	3531.3	3449.22	3285.4	3306.22	3327.27	3386.54			537.18	7246.25	7075.4	6912.19	6963.1	6997.24	6939.44				537.18	13386.9	13087.8	12932.9	12984.1	13011.2	12958.3
537.18	3589.47	3449.51	3282.68	3303.78	3325.26	3385.82			537.13	6918.24	7078.06	6911.78	6963.44	6998.66	6939.52				537.13	13212.2	13082.2	12924.4	12976.4	13004.4	12950.2
537.13	3359.47	3449.89	3279.95	3301.34	3323.28	3385.17			537.08	6859.33	7081.21	6911.77	6964.2	7000.53	6940.02				537.08	13176.8	13076.7	12916	12968.7	12997.6	12942.2
537.08	3489.54	3450.34	3277.23	3298.92	3321.31	3384.57			537.03	6844.11	7084.52	6911.84	6965.05	7002.55	6940.6				537.03	13608	13071.3	12907.5	12961	12990.9	12934.2
537.03	3370.24	3450.89	3274.5	3296.49	3319.36	3384.04			536.98	7085.8	7087.96	6911.92	6965.94	7004.65	6941.21				536.98	13599.3	13066	12899	12953.4	12984.3	12926.2
536.98	3699.08	3451.54	3271.78	3294.08	3317.43	3383.58			536.93	6905.51	7091.19	6911.7	6966.54	7006.51	6941.55				536.93	13851.6	13060.7	12890.5	12945.8	12977.6	12918.2
536.93	3587.33	3452.28	3269.05	3291.67	3315.53	3383.19			536.88	6646.76	7094.75	6911.71	6967.39	7008.67	6942.12				536.88	13393	13055.6	12882	12938.2	12971.1	12910.3
536.88	3707.42	3453.13	3266.32	3289.27	3313.64	3382.87			536.83	6968.47	7098.73	6912.04	6968.58	7011.22	6943.02				536.83	13506.7	13050.6	12873.5	12930.6	12964.6	12902.3
536.83	3617.08	3454.08	3263.6	3286.87	3311.78	3382.62			536.78	6819.7	7102.44	6911.97	6969.39	7013.44	6943.55				536.78	13007.7	13045.6	12865	12923	12958.2	12894.4
536.78	3493.15	3455.14	3260.87	3284.48	3309.95	3382.45			536.73	7226	7106.44	6912.09	6970.4	7015.94	6944.27				536.73	13213.9	13040.8	12856.5	12915.5	12951.9	12886.5
536.73	3425.15	3456.32	3258.15	3282.1	3308.14	3382.38			536.68	7093.81	7110.06	6911.7	6970.93	7018.01	6944.52				536.68	13303.3	13036.1	12848	12908	12945.6	12878.5
536.68	3433.38	3457.61	3255.42	3279.73	3306.35	3382.38			536.63	7057.09	7113.98	6911.47	6971.65	7020.33	6944.94				536.63	13329	13031.6	12839.5	12900.5	12939.4	12870.7
536.63	3452.14	3459.02	3252.7	3277.36	3304.59	3382.47			536.58	7010.56	7118.07	6911.29	6972.43	7022.79	6945.43				536.58	13149	13027.1	12831	12893	12933.3	12862.8
536.58	3537.25	3460.57	3249.97	3275.01	3302.86	3382.65			536.53	7051.96	7122.36	6911.17	6973.3	7025.4	6945.99				536.53	13302.2	13022.8	12822.5	12885.6	12927.3	12854.9
536.53	3586.56	3462.25	3247.25	3272.66	3301.15	3382.93			536.48	7182.91	7126.75	6910.99	6974.14	7028.07	6946.53				536.48	12908.3	13018.6	12814	12878.2	12921.4	12847.1
536.48	3544.58	3464.07	3244.52	3270.31	3299.48	3383.32			536.43	6871.46	7131.12	6910.66	6974.84	7030.68	6946.92				536.43	13751.7	13014.5	12805.5	12870.8	12915.5	12839.3
536.43	3372.69	3466.04	3241.8	3267.98	3297.84	3383.81			536.38	7057.48	7136.03	6910.7	6975.94	7033.77	6947.73				536.38	13047.2	13010.7	12797.1	12863.5	12909.8	12831.5
536.38	3457.79	3468.16	3239.07	3265.66	3296.22	3384.41			536.33	7090.81	7140.89	6910.52	6976.85	7036.76	6948.32				536.33	13381.2	13006.9	12788.6	12856.1	12904.2	12823.7
536.33	3657.3	3470.43	3236.34	3263.34	3294.65	3385.13			536.28	7008.28	7145.87	6910.3	6977.74	7039.83	6948.9				536.28	13166.7	13003.3	12780.1	12848.9	12898.6	12816
536.28	3534.66	3472.88	3233.62	3261.04	3293.1	3385.97			536.23	6959.36	7151.15	6910.18	6978.77	7043.13	6949.61				536.23	13726	12999.9	12771.6	12841.6	12893.2	12808.3
536.23	3431.36	3475.5	3230.89	3258.75	3291.6	3386.94			536.18	7322.14	7156.67	6910.12	6979.88	7046.62	6950.4				536.18	13493.8	12996.7	12763.1	12834.4	12887.9	12800.6
536.18	3570.73	3478.3	3228.17	3256.46	3290.13	3388.04			536.13	7202.34	7161.94	6909.61	6980.58	7049.8	6950.77				536.13	13038.9	12993.7	12754.6	12827.2	12882.8	12792.9
536.13	3599.05	3481.29	3225.44	3254.19	3288.7	3389.28			536.08	7091.85	7167.56	6909.25	6981.45	7053.29	6951.32				536.08	13759.9	12990.8	12746.1	12820	12877.7	12785.3
536.08	3674.35	3484.47	3222.72	3251.93	3287.31	3390.67			536.03	7086.06	7173.55	6909.02	6982.49	7057.06	6952.04				536.03	13986.9	12988.2	12737.6	12812.9	12872.8	12777.6
536.03	3516.23	3487.87	3219.99	3249.68	3285.96	3392.21			535.98	6857.78	7179.78	6908.8	6983.57	7061.02	6952.79				535.98	13466.9	12985.8	12729.1	12805.9	12868.1	12770.1
535.98	3597.73	3491.49	3217.27	3247.43	3284.66	3393.92			535.93	7118.21	7186.53	6908.86	6984.97	7065.42	6953.86				535.93	13130.7	12983.6	12720.6	12798.8	12863.5	12762.5
535.93	3684.07	3495.32	3214.54	3245.21	3283.41	3395.79			535.88	6768.01	7193.21	6908.6	6986.08	7069.69	6954.64				535.88	13678.8	12981.6	12712.1	12791.8	12859.1	12755
535.88	3407.93	3499.41	3211.82	3242.99	3282.2	3397.85			535.83	7114.72	7200.59	6908.78	6987.67	7074.59	6955.89				535.83	13429.4	12979.9	12703.6	12784.9	12854.8	12747.5
535.83	3547.26	3503.74	3209.09	3240.79	3281.04	3400.09			535.78	7001.76	7207.83	6908.52	6988.86	7079.26	6956.76				535.78	13692.2	12978.5	12695.2	12778	12850.8	12740
535.78	3383.43	3508.33	3206.36	3238.6	3279.94	3402.53			535.73	6838.99	7215.52	6908.41	6990.23	7084.31	6957.8				535.73	13076.7	12977.4	12686.7	12771.1	12847	12732.6
535.73	3636.67	3513.22	3203.64	3236.42	3278.89	3405.18			535.68	6795.18	7223.72	6908.49	6991.85	7089.78	6959.08				535.68	13004.9	12976.5	12678.2	12764.3	12843.3	12725.3
535.68	3870.67	3518.39	3200.91	3234.26	3277.9	3408.05			535.63	6784.81	7232.3	6908.63	6993.56	7095.55	6960.46				535.63	12908.8	12976	12669.7	12757.5	12839.9	12717.9
535.63	3475.75	3523.86	3198.19	3232.11	3276.96	3411.16			535.58	6702.46	7241.25	6908.79	6995.33	7101.6	6961.9				535.58	13446	12975.8	12661.2	12750.8	12836.8	12710.6
535.58	3631.64	3529.67	3195.46	3229.98	3276.09	3414.51			535.53	7124.96	7250.68	6909.04	6997.25	7108.03	6963.49				535.53	13814.6	12976	12652.7	12744.2	12833.9	12703.4
535.53	3494.83	3535.82	3192.74	3227.87	3275.29	3418.13			535.48	6838.85	7260	6908.77	6998.69	7114.25	6964.61				535.48	13895.9	12976.6	12644.2	12737.6	12831.3	12696.2
535.48	3490.88	3542.34	3190.01	3225.77	3274.56	3422.04			535.43	6807.76	7270.08	6908.86	7000.54	7121.13	6966.14				535.43	12863.7	12977.6	12635.7	12731	12829	12689
535.43	3328.16	3549.24	3187.29	3223.68	3273.9	3426.23			535.38	6782.16	7280.65	6908.99	7002.48	7128.4	6967.75				535.38	13365.4	12979.1	12627.2	12724.5	12827.1	12681.9
535.38	3673.16	3556.55	3184.56	3221.62	3273.31	3430.74			535.33	6912.68	7291.74	6909.15	7004.5	7136.06	6969.47				535.33	13003.7	12981.1	12618.7	12718.1	12825.5	12674.9
535.33	3578.92	3564.3	3181.84	3219.57	3272.81	3435.59			535.28	6959.95	7303.17	6909.14	7006.42	7143.96	6971.07				535.28	13144.2	12983.6	12610.2	12711.8	12824.4	12667.9
535.28	3607.41	3572.5	3179.11	3217.54	3272.39	3440.8			535.23	7026.57	7315.11	6909.08	7008.34	7152.23	6972.69				535.23	12748.7	12986.7	12601.7	12705.5	12823.7	12661
535.23	3685.47	3581.22	3176.38	3215.53	3272.05	3446.4			535.18	6754.15	7327.55	6908.93	7010.23	7160.88	6974.3				535.18	13327.6	12990.4	12593.2	12699.3	12823.5	12654.1
535.18	3622.82	3590.45	3173.66	3213.54	3271.81	3452.41			535.13	7203.97	7340.95	6909.12	7012.53	7170.36	6976.31				535.13	13242.2	12994.8	12584.8	12693.2	12823.8	12647.4
535.13	3758.06	3600.24	3170.93	3211.57	3271.67	3458.87			535.08	6943.29	7354.48	6908.76	7014.34	7179.82	6977.84				535.08	12660.8	13000	12576.3	12687.1	12824.7	12640.6
535.08	3762.9	3610.64	3168.21	3209.62	3271.62	3465.81			535.03	7001.41	7369.08	6908.72	7016.53	7190.2	6979.78				535.03	13279.3	13006	12567.8	12681.2	12826.3	12634
535.03	3532.72	3621.68	3165.48	3207.7	3271.69	3473.26			534.98	6950.6	7384.41	6908.6	7018.73	7201.16	6981.73				534.98	13132.8	13012.9	12559.3	12675.3	12828.7	12627.4
534.98	3405.06	3633.44	3162.76	3205.8	3271.87	3481.29			534.93	6977.46	7400.66	6908.55	7021.06	7212.86	6983.83				534.93	12995.7	13020.7	12550.8	12669.5	12831.8	12621
534.93	3545.88	3645.93	3160.03	3203.92	3272.17	3489.9			534.88	6915.38	7417.81	6908.46	7023.44	7225.31	6985.99				534.88	13129.9	13029.7	12542.3	12663.8	12835.9	12614.6
534.88	3641.02	3659.22	3157.31	3202.07	3272.59	3499.17			534.83	6986.67	7436.06	6908.45	7025.97	7238.66	6988.34				534.83	12562	13039.8	12533.8	12658.2	12840.9	12608.3
534.83	3920.23	3673.39	3154.58	3200.24	3273.15	3509.16			534.78	6902.79	7455.34	6908.36	7028.5	7252.86	6990.69				534.78	13114.8	13051.3	12525.3	12652.8	12847.1	12602.1
534.78	3852.52	3688.49	3151.86	3198.45	3273.85	3519.91			534.73	7200.17	7475.96	6908.36	7031.23	7268.19	6993.28				534.73	12801.9	13064.2	12516.8	12647.4	12854.5	12596
534.73	3623.27	3704.63	3149.13	3196.68	3274.7	3531.52			534.68	7278.48	7497.53	6908	7033.68	7284.25	6995.61				534.68	13031.3	13078.8	12508.3	12642.1	12863.3	12590
534.68	3670.73	3721.85	3146.4	3194.93	3275.7	3544.02			534.63	7396.09	7520.45	6907.55	7036.12	7301.45	6997.97				534.63	12958.8	13095	12499.8	12637	12873.5	12584.2
534.63	3722.7	3740.26	3143.68	3193.22	3276.87	3557.52			534.58	7137.14	7544.81	6906.94	7038.52	7319.85	7000.32				534.58	12710.9	13113.1	12491.3	12632	12885.4	12578.5
534.58	3735.69	3759.96	3140.95	3191.55	3278.22	3572.1			534.53	6994.61	7571.25	6906.65	7041.35	7340.07	7003.14				534.53	13084.3	13133.4	12482.9	12627.1	12899.1	12572.9
534.53	3621.47	3781.05	3138.23	3189.9	3279.76	3587.85			534.48	6888.24	7599.8	6906.55	7044.47	7362.14	7006.29				534.48	13092.1	13155.9	12474.4	12622.3	12914.8	12567.5
534.48	3723.79	3803.69	3135.5	3188.29	3281.5	3604.91			534.43	7201.52	7630.54	6906.57	7047.83	7386.12	7009.73				534.43	13100.4	13180.9	12465.9	12617.7	12932.7	12562.2
534.43	3759.65	3827.95	3132.78	3186.72	3283.44	3623.34			534.38	7555.96	7663.18	6906.2	7050.92	7411.7	7012.97				534.38	12891.6	13208.6	12457.4	12613.3	12952.9	12557.1
534.38	3588.61	3853.97	3130.05	3185.18	3285.61	3643.28			534.33	7184.12	7697.87	6905.4	7053.7	7439.02	7015.95				534.33	13095.5	13239.2	12448.9	12609	12975.8	12552.2
534.33	3788.74	3881.92	3127.32	3183.69	3288.02	3664.86			534.28	7354.6	7735.75	6905.05	7057.08	7469.19	7019.59				534.28	13103.1	13272.9	12440.4	12604.9	13001.4	12547.4
534.28	3837.87	3911.95	3124.6	3182.23	3290.68	3688.23			534.23	7642.56	7776.43	6904.5	7060.38	7501.79	7023.25				534.23	13085.1	13310.1	12431.9	12601	13030	12542.9
534.23	3789.4	3944.26	3121.87	3180.82	3293.63	3713.56			534.18	7536.38	7819.93	6903.58	7063.48	7536.84	7026.77				534.18	13351.1	13350.9	12423.4	12597.3	13061.8	12538.6
534.18	3854.3	3978.96	3119.15	3179.46	3296.85	3740.95			534.13	7584.25	7867.04	6902.8	7066.85	7575.11	7030.68				534.13	13239	13395.6	12414.9	12593.7	13097.1	12534.5
534.13	3908.58	4016.27	3116.42	3178.14	3300.39	3770.59			534.08	7751.61	7917.88	6901.96	7070.34	7616.66	7034.8				534.08	13582.2	13444.4	12406.4	12590.4	13136.1	12530.7
534.08	4197.25	4056.38	3113.7	3176.87	3304.26	3802.65			534.03	7979.66	7972.59	6900.9	7073.78	7661.62	7039				534.03	13413.2	13497.5	12397.9	12587.3	13178.9	12527.2
534.03	4059.9	4099.5	3110.97	3175.65	3308.48	3837.32			533.98	8035.65	8031.47	6899.57	7077.12	7710.23	7043.25				533.98	13308.3	13555.4	12389.4	12584.5	13225.9	12524
533.98	4141.62	4145.92	3108.25	3174.49	3313.09	3874.83			533.93	8043.95	8094.9	6898.16	7080.58	7762.88	7047.76				533.93	13644.2	13618.1	12380.9	12581.9	13277.1	12521
533.93	4140.36	4195.72	3105.52	3173.38	3318.11	3915.27			533.88	8140.77	8163.35	6896.74	7084.23	7819.96	7052.65				533.88	13307.6	13685.9	12372.5	12579.6	13332.7	12518.5
533.88	4196.05	4249.21	3102.8	3172.34	3323.57	3958.9			533.83	8320.8	8237.01	6895.2	7087.96	7881.62	7057.83				533.83	13717.6	13758.9	12364	12577.5	13393	12516.3
533.83	4251.01	4306.62	3100.07	3171.35	3329.51	4005.9			533.78	8750.24	8316.13	6893.44	7091.7	7948.04	7063.26				533.78	13787.6	13837.4	12355.5	12575.8	13458	12514.5
533.78	4133.45	4368.19	3097.34	3170.43	3335.97	4056.48			533.73	8364.06	8400.81	6891.14	7095.14	8019.25	7068.69				533.73	13577.8	13921.5	12347	12574.4	13527.9	12513.2
533.73	4255.66	4434.26	3094.62	3169.59	3343.01	4110.91			533.68	8710.19	8492.17	6889.31	7099.3	8096.32	7075.18				533.68	13869.3	14011.4	12338.5	12573.3	13602.6	12512.4
533.68	4460.02	4504.91	3091.89	3168.81	3350.66	4169.24			533.63	8360.92	8589.71	6887.06	7103.3	8178.62	7081.91				533.63	13782	14107	12330	12572.6	13682.3	12512.1
533.63	4592.09	4580.48	3089.17	3168.11	3358.99	4231.73			533.58	8859.18	8694.57	6885.24	7108	8267.19	7089.86				533.58	14033	14208.5	12321.5	12572.3	13766.8	12512.4
533.58	4676.29	4661.22	3086.44	3167.49	3368.08	4298.55			533.53	9195.21	8805.96	6882.79	7112.38	8361.08	7098.08				533.53	13884.9	14315.8	12313	12572.4	13856	12513.4
533.53	4857.24	4747.39	3083.72	3166.95	3378.01	4369.87			533.48	9286.3	8924.46	6879.93	7116.67	8460.68	7106.96				533.48	14724.8	14429.1	12304.5	12572.9	13950	12515.2
533.48	4724.82	4839.37	3080.99	3166.51	3388.91	4445.93			533.43	9488.88	9050.24	6876.95	7121.18	8565.99	7116.97				533.43	14137.7	14548	12296	12573.9	14048.2	12517.9
533.43	4847.53	4937.16	3078.27	3166.15	3400.88	4526.66			533.38	9080.17	9183.42	6873.72	7125.8	8676.85	7128.2				533.38	14524.3	14672.4	12287.5	12575.4	14150.4	12521.6
533.38	4812.29	5041.15	3075.54	3165.9	3414.09	4612.24			533.33	9264.6	9324.77	6870.98	7131.3	8793.73	7141.7				533.33	14409.9	14802	12279	12577.5	14256.1	12526.5
533.33	4737.24	5151.58	3072.82	3165.75	3428.74	4702.73			533.28	9394.41	9473.5	6868.02	7137	8915.43	7157.1				533.28	15024.8	14936.7	12270.5	12580.1	14364.7	12532.9
533.28	5003.89	5268.69	3070.09	3165.71	3445.06	4798.1			533.23	10020.2	9629.65	6864.89	7143.01	9041.51	7174.91				533.23	15427.3	15076.2	12262	12583.4	14475.7	12541.2
533.23	5272.53	5392.89	3067.36	3165.8	3463.38	4898.45			533.18	9971.29	9791.83	6860.99	7148.73	9170.1	7194.97				533.18	15248.3	15219.8	12253.6	12587.3	14587.9	12551.7
533.18	5562.12	5524.09	3064.64	3166	3484.01	5003.36			533.13	10133.6	9960.5	6857.14	7155.07	9300.97	7218.74				533.13	15249.7	15367.3	12245.1	12592	14700.2	12565.2
533.13	5642.16	5662.67	3061.91	3166.33	3507.43	5112.74			533.08	10266	10134.6	6853.08	7161.81	9432.3	7246.65				533.08	15436.4	15518.3	12236.6	12597.5	14811.6	12582.4
533.08	6004.95	5808.85	3059.19	3166.81	3534.18	5226.23			533.03	10574.8	10313.1	6848.85	7169.08	9562.21	7279.56				533.03	16404.4	15672.4	12228.1	12603.8	14920.4	12604.4
533.03	5872.8	5962.8	3056.46	3167.43	3564.93	5343.37			532.98	10669.5	10494.8	6844.24	7176.76	9688.34	7318.21				532.98	15872.1	15829.8	12219.6	12611.1	15025.2	12632.7
532.98	5983.27	6124.91	3053.74	3168.21	3600.53	5463.65			532.93	10719.2	10678	6839.5	7185.21	9807.99	7363.81				532.93	15865.2	15990	12211.1	12619.4	15123.9	12668.9
532.93	5863.34	6294.92	3051.01	3169.15	3641.81	5585.97			532.88	10917.8	10861.3	6834.7	7194.63	9918.44	7417.58				532.88	16479.9	16153.6	12202.6	12628.8	15214.6	12715.5
532.88	6057.05	6473.11	3048.29	3170.27	3689.95	5709.46			532.83	10858.5	11042.7	6829.65	7205.03	10016.4	7480.57				532.83	16750.8	16321.6	12194.1	12639.5	15295.3	12775.1
532.83	6604.78	6659.55	3045.56	3171.58	3746.23	5832.86			532.78	10906	11221.1	6824.66	7216.93	10099.1	7554.4				532.78	16926.6	16495.5	12185.6	12651.7	15364	12851.1
532.78	6757.92	6854.25	3042.84	3173.09	3812.13	5954.7			532.73	11036.1	11395.2	6819.6	7230.52	10163.5	7640.4				532.73	16649.9	16677.7	12177.1	12665.5	15418.7	12947.7
532.73	6923.58	7057.43	3040.11	3174.82	3889.42	6073.41			532.68	11184.8	11563.7	6814.38	7245.98	10207	7739.56				532.68	17208.2	16871.2	12168.6	12681.3	15457.8	13069.3
532.68	7369.32	7268.53	3037.39	3176.77	3979.75	6186.78			532.63	11653.4	11726.6	6808.97	7263.73	10227.6	7853.27				532.63	17391.8	17080.2	12160.1	12699.4	15480	13221.1
532.63	7649.77	7487.71	3034.66	3178.97	4085.22	6292.84			532.58	11514.3	11884.3	6802.97	7283.91	10224	7982.33				532.58	17667.4	17310.2	12151.6	12720.3	15484.2	13408.9
532.58	7924.15	7714.92	3031.93	3181.43	4207.98	6389.38			532.53	12196.1	12039	6797.14	7307.91	10196.8	8128.52				532.53	17796	17567.2	12143.2	12744.7	15470.2	13638.6
532.53	8374.54	7950.16	3029.21	3184.17	4350.26	6474.14			532.48	11845.4	12192.3	6790.46	7335.54	10145.9	8291.84				532.48	18169.6	17858.7	12134.7	12773.4	15438.2	13916.4
532.48	8374.78	8193.85	3026.48	3187.23	4514.55	6545.04			532.43	12453.5	12348.4	6784.2	7368.94	10074.2	8473.64				532.43	18624.6	18191.5	12126.2	12807.6	15388.7	14247.5
532.43	8565.33	8445.69	3023.76	3190.6	4702.67	6599.93			532.38	12469.1	12509.8	6777.18	7408.11	9982.94	8673.07				532.38	18848.9	18573.4	12117.7	12848.8	15323.1	14636.9
532.38	8758.6	8706.44	3021.03	3194.33	4916.9	6637.28			532.33	12924.1	12681.1	6770.13	7455.12	9875.72	8890.5				532.33	19629.3	19011.9	12109.2	12898.9	15242.8	15088.5
532.33	9040.16	8976.82	3018.31	3198.45	5159.09	6655.9			532.28	13056.6	12865.6	6762.51	7511.04	9755.05	9124.55				532.28	19780.9	19513.2	12100.7	12960.6	15149.7	15604.2
532.28	9207.46	9257.75	3015.58	3202.99	5430.78	6655.14			532.23	13464	13067.5	6754.72	7578.22	9624.32	9374.45				532.23	20241.7	20083.4	12092.2	13037.3	15045.7	16184.8
532.23	9562.47	9550.61	3012.86	3208.01	5733.41	6634.91			532.18	13620.4	13289	6746.41	7658.33	9486.45	9637.09				532.18	21081.9	20724.4	12083.7	13133	14933	16825.8
532.18	9888.91	9855.76	3010.13	3213.54	6066.7	6595.78			532.13	13528.5	13532.9	6737.9	7754.22	9344.32	9910.17				532.13	21566	21438.1	12075.2	13252.9	14813.5	17522.2
532.13	10280.6	10174.5	3007.4	3219.66	6430.77	6538.83			532.08	14063.2	13800.8	6729.49	7869.01	9200.61	10190.2				532.08	22011.8	22223.5	12066.7	13403.4	14689.1	18264.5
532.08	10721.3	10507.2	3004.68	3226.46	6824.52	6465.61			532.03	13681.6	14092.5	6720.41	8005.07	9056.53	10471.7				532.03	22383.4	23077.1	12058.2	13592.2	14561.6	19039.8
532.03	11023.3	10854.1	3001.95	3234.04	7245.9	6378.04			531.98	14434.2	14408.7	6711.8	8167.23	8914.7	10750.4				531.98	23851.5	23994	12049.8	13828.8	14432.4	19832.3
531.98	11602.2	11214.5	2999.23	3242.56	7692.33	6278.12			531.93	14694.9	14745.5	6702.23	8357.45	8775.32	11017.2				531.93	25116.7	24963.2	12041.3	14123.2	14303	20619.5
531.93	11896.5	11585.8	2996.5	3252.17	8158.3	6168.33			531.88	15119.7	15101.2	6692.34	8580.59	8639.82	11265.5				531.88	26060	25974.8	12032.8	14487.7	14174.5	21378.1
531.88	12313.1	11965	2993.78	3263.12	8638.57	6050.81			531.83	15578.3	15472	6681.9	8840.73	8508.71	11486.3				531.83	26947.8	27015.6	12024.3	14935.6	14047.9	22080.6
531.83	12267.7	12347.1	2991.05	3275.73	9125.82	5927.67			531.78	16226.8	15853.6	6670.89	9142.25	8382.46	11670.7				531.78	27957.7	28071.2	12015.8	15481.5	13924	22697.3
531.78	12718.2	12725.6	2988.33	3290.38	9611.03	5800.9			531.73	16181.4	16242.6	6659.06	9489.88	8261.02	11809.8				531.73	28967.5	29128.2	12007.3	16141.2	13803.2	23198.3
531.73	13141.6	13092.5	2985.6	3307.63	10084	5672.08			531.68	16443.7	16636	6647.27	9888.05	8145.69	11896.8				531.68	30188.3	30171.6	11998.8	16928.4	13686.4	23554.4
531.68	13185.3	13436.3	2982.88	3328.11	10530.9	5543.05			531.63	16708.1	17033.1	6635.14	10341	8036.02	11926.3				531.63	31065	31195.6	11990.3	17858.5	13573.8	23743.8
531.63	14100	13745.7	2980.15	3352.69	10938.4	5414.96			531.58	17650.3	17435.3	6622.67	10852.7	7931.96	11896				531.58	32097.1	32200.5	11981.8	18944.7	13465.7	23753.7
531.58	13726.2	14007.8	2977.42	3382.46	11291.3	5288.86			531.53	18354.9	17846	6609.02	11425.6	7832.59	11805.9				531.53	32774	33196.2	11973.3	20197.8	13362.3	23582.8
531.53	14377.5	14209.8	2974.7	3418.79	11574.8	5165.62			531.48	18794.9	18272.9	6594.47	12063.5	7737.94	11660.5				531.48	33695.1	34202	11964.8	21626.8	13263.6	23241.3
531.48	14030	14340.6	2971.97	3463.41	11775.4	5045.76			531.43	19018.1	18723.4	6579.37	12767	7648.33	11466.8				531.43	35558.3	35239	11956.3	23231.1	13169.9	22750.7
531.43	14361.2	14392	2969.25	3518.28	11882.2	4930.07			531.38	19551.8	19207	6563.97	13537.7	7563.71	11233.5				531.38	36347.5	36332.7	11947.8	25009.2	13081.1	22138
531.38	14128.5	14361.1	2966.52	3585.91	11889.5	4818.79			531.33	20260.5	19731.5	6547.89	14374.8	7483.45	10969				531.33	37512.7	37503.5	11939.4	26951.6	12997.2	21433.4
531.33	14373.4	14250.5	2963.8	3669.24	11796.7	4712.16			531.28	20915.3	20303.2	6530.91	15276.1	7407.05	10681.9				531.28	38622.5	38764.5	11930.9	29041.4	12918.1	20666.8
531.28	13727.7	14068.8	2961.07	3771.7	11608.9	4610.35			531.23	21517.4	20927.2	6513.1	16239.1	7334.25	10380.1				531.23	40475.8	40120.5	11922.4	31256.4	12843.5	19865.3
531.23	13961.3	13829.2	2958.35	3897.37	11335.2	4513.32			531.18	22621	21603.9	6494.52	17256.3	7264.97	10071.6				531.18	41363.6	41559.8	11913.9	33558	12773.6	19055.9
531.18	13357.4	13549.9	2955.62	4050.38	10989.5	4421.31			531.13	23175.6	22332	6474.56	18321.1	7198.23	9761.76				531.13	43261.3	43063.7	11905.4	35907.6	12708	18258.9
531.13	13434.9	13250.3	2952.89	4235.73	10586.2	4334.16			531.08	23630.3	23108.2	6453.88	19425.3	7134.45	9456.25				531.08	45070.2	44600.6	11896.9	38256	12646.6	17491.8
531.08	13194.1	12950.6	2950.17	4458.66	10140.5	4251.79			531.03	24745.5	23925.7	6432.61	20558.1	7073.48	9159.38				531.03	46457.4	46127.4	11888.4	40546.7	12589.1	16768.3
531.03	12781.4	12670.6	2947.44	4724.66	9666.69	4174.1			530.98	25463.6	24775	6409.94	21707.5	7014.2	8873.27				530.98	47300.8	47593.2	11879.9	42719.9	12535.4	16097.8
530.98	12157.8	12428.2	2944.72	5039.71	9177.08	4100.85			530.93	26646.6	25642.3	6386.35	22856.6	6956.93	8601.51				530.93	49498.2	48933.9	11871.4	44703.1	12485.2	15488.4
530.93	12184.2	12240.6	2941.99	5408.51	8684.01	4032.06			530.88	26789.6	26513.5	6361.26	23990.2	6900.83	8344.92				530.88	50474.7	50085.7	11862.9	46430.5	12438.4	14942.6
530.88	12049	12121.6	2939.27	5836.46	8196.26	3967.46			530.83	27803.2	27373	6335.97	25092.1	6846.95	8105.9				530.83	50584.7	50982	11854.4	47835	12394.6	14461.2
530.83	12554	12083.2	2936.54	6327.95	7721.48	3906.87			530.78	28749.9	28201.3	6309.39	26142.2	6794	7883.88				530.78	51430.1	51561.2	11845.9	48856.8	12353.7	14042.6
530.78	12235.1	12134.5	2933.82	6886.32	7265.75	3850.09			530.73	29511.5	28979.6	6281.61	27122.2	6741.85	7678.82				530.73	50784.8	51772.1	11837.4	49448.8	12315.4	13682.7
530.73	12577.2	12282.3	2931.09	7514.39	6833.22	3796.87			530.68	29342.8	29685.3	6252.85	28009.4	6690.59	7491				530.68	50740.9	51580.1	11829	49580.4	12279.7	13377.9
530.68	12536	12529.6	2928.36	8210.91	6428.32	3747.14			530.63	29533.5	30299.7	6224.26	28786.3	6641.18	7320.67				530.63	51526.9	50973	11820.5	49245.7	12246.1	13122.1
530.63	12773.4	12877	2925.64	8974.85	6052.78	3700.62			530.58	30533.1	30802	6195.4	29433.3	6593.02	7166.44				530.58	49378.3	49960.9	11812	48460.8	12214.7	12909.4
530.58	13086.3	13321.3	2922.91	9802.16	5707.87	3657.12			530.53	30458	31172.7	6165.27	29932.1	6544.97	7026.18				530.53	47558	48574.7	11803.5	47262.7	12185.1	12733.8
530.53	13483.3	13856.2	2920.19	10686.2	5393.99	3616.46			530.48	31045.1	31397.6	6135.19	30269.9	6498.21	6899.82				530.48	46413.8	46859.2	11795	45702.5	12157.2	12589.5
530.48	14007	14472.7	2917.46	11618.8	5110.47	3578.39			530.43	31333	31463.3	6104.35	30434.7	6451.85	6785.48				530.43	44130.1	44876.7	11786.5	43847.4	12130.9	12471.3
530.43	14576.4	15155.8	2914.74	12585.4	4857.06	3542.83			530.38	30854.3	31363.4	6073.11	30421.4	6406.12	6682.04				530.38	41969.2	42688.5	11778	41764	12106	12374.5
530.38	16007	15889.8	2912.01	13572.3	4631.96	3509.56			530.33	31192.4	31096.8	6042.43	30230.7	6361.9	6589.14				530.33	39329.2	40358.9	11769.5	39520.6	12082.4	12294.9
530.33	16364.1	16655	2909.29	14561.8	4433.35	3478.4			530.28	30430	30666	6011.29	29866.1	6318.07	6504.51				530.28	37197.3	37949.6	11761	37182.7	12059.9	12229
530.28	17128.4	17429.1	2906.56	15533.8	4259.2	3449.21			530.23	29737.5	30080	5981.06	29337.9	6275.91	6428.29				530.23	35419.8	35514.9	11752.5	34807.6	12038.5	12173.9
530.23	17679.5	18188.2	2903.84	16467	4107.11	3421.8			530.18	29705.6	29352.3	5951.65	28660.9	6235.31	6359.43				530.18	33288.5	33111.8	11744	32454.7	12018	12127.2
530.18	18378.6	18904.2	2901.11	17335.1	3975.2	3396.08			530.13	29365	28497.6	5922.24	27850.6	6195.35	6296.08				530.13	31536.9	30781.7	11735.5	30167.4	11998.3	12087.1
530.13	19374.3	19550.5	2898.39	18114.3	3861.01	3371.91			530.08	27687.4	27534	5893.21	26926.2	6156.38	6237.78				530.08	29413	28560.9	11727	27983.5	11979.5	12052
530.08	20176	20099.9	2895.66	18779.7	3762.38	3349.16			530.03	26609	26482.4	5866.23	25909.4	6120.01	6185.45				530.03	27156	26478.2	11718.5	25933.1	11961.3	12020.9
530.03	20551.6	20526.7	2892.93	19307.6	3677.27	3327.7			529.98	25718.5	25360.3	5840.55	24818.2	6085.43	6137.67				529.98	25246.4	24551.9	11710.1	24035.5	11943.7	11992.8
529.98	20963.5	20808.9	2890.21	19678.2	3603.72	3307.43			529.93	24452.3	24189.4	5815.94	23675.1	6052.4	6093.73				529.93	23797.1	22800	11701.6	22309.3	11926.7	11967.1
529.93	20861.5	20928.7	2887.48	19875.2	3540.2	3288.27			529.88	23410.5	22987.4	5792.86	22498.2	6021.34	6053.62				529.88	22164.8	21226.4	11693.1	20758.8	11910.3	11943.4
529.88	20950.9	20876.4	2884.76	19890.7	3485.1	3270.12			529.83	21780.2	21771.7	5771.05	21305.2	5991.94	6016.66				529.83	21109.1	19831.1	11684.6	19384.8	11894.3	11921.2
529.83	20428.8	20649.8	2882.03	19723.9	3437.09	3252.9			529.78	20056.7	20558.8	5751.23	20113.1	5964.91	5983.3				529.78	19381.7	18609.3	11676.1	18182.5	11878.7	11900.3
529.78	19991	20254.8	2879.31	19381.8	3395.03	3236.53			529.73	18686.5	19362.1	5733.52	18935.5	5940.32	5953.37				529.73	18851.3	17550.6	11667.6	17141.9	11863.5	11880.5
529.73	19217.8	19703.5	2876.58	18877.8	3357.89	3220.93			529.68	17576.7	18196.8	5717.48	17787.8	5917.75	5926.26				529.68	17995.6	16645.7	11659.1	16253.7	11848.6	11861.5
529.68	19163.8	19015.9	2873.86	18232.6	3324.95	3206.07			529.63	16506.3	17072.1	5702.8	16679.5	5896.83	5901.46				529.63	16556.9	15878.9	11650.6	15502.7	11834.1	11843.4
529.63	18460.1	18213.8	2871.13	17468.7	3295.46	3191.88			529.58	15194.1	15997.2	5689.42	15619.8	5877.5	5878.8				529.58	16501.1	15235.4	11642.1	14873.8	11819.9	11826
529.58	16645.7	17321.1	2868.41	16610.8	3268.86	3178.3			529.53	13732.4	14979.7	5677.65	14616.5	5860.05	5858.46				529.53	15641.4	14699.7	11633.6	14351.8	11806	11809.1
529.53	16098.7	16362.7	2865.68	15684	3244.68	3165.29			529.48	12731.4	14024.3	5667.68	13674.5	5844.64	5840.53				529.48	14873.4	14256.3	11625.1	13921.4	11792.3	11792.9
529.48	15109.7	15361	2862.95	14711.6	3222.52	3152.79			529.43	11700.7	13136.5	5658.94	12799.2	5830.69	5824.39				529.43	14522.2	13892.2	11616.6	13569.5	11778.8	11777.1
529.43	14210.3	14340.9	2860.23	13718.4	3202.11	3140.79			529.38	11110.4	12317.3	5651.45	11992	5818.24	5810				529.38	13947.6	13593.9	11608.1	13282.8	11765.6	11761.8
529.38	13271.1	13321.5	2857.5	12724	3183.19	3129.24			529.33	10532.5	11567.2	5644.7	11253.1	5806.72	5796.77				529.33	14191.9	13349.9	11599.7	13049.7	11752.6	11746.9
529.33	12374.3	12320.7	2854.78	11746.6	3165.53	3118.11			529.28	10107.4	10885.4	5638.64	10581.9	5796.1	5784.65				529.28	13380.6	13150.1	11591.2	12860.2	11739.8	11732.4
529.28	11376.9	11353.9	2852.05	10801.7	3148.99	3107.37			529.23	9314.2	10269.5	5633.11	9976.16	5786.18	5773.4				529.23	13340.6	12985.7	11582.7	12705.6	11727.2	11718.3
529.23	10240.7	10432.5	2849.33	9900.79	3133.41	3096.99			529.18	8848.91	9718.93	5628.55	9435.15	5777.42	5763.46				529.18	13326.6	12850	11574.2	12579.1	11714.7	11704.5
529.18	9445.72	9568.61	2846.6	9056.13	3118.71	3086.97			529.13	8843.33	9229.15	5624.57	8954.48	5769.4	5754.4				529.13	13166.6	12736.7	11565.7	12474.7	11702.4	11691
529.13	9561.39	8768.01	2843.88	8273.72	3104.78	3077.26			529.08	8176.62	8795.76	5620.58	8529.76	5761.54	5745.62				529.08	12466.4	12641.1	11557.2	12387.5	11690.2	11677.7
529.08	8096.77	8035.23	2841.15	7558.12	3091.55	3067.86			529.03	7716.77	8415.37	5617.42	8157.64	5754.65	5737.92				529.03	12416.6	12559.4	11548.7	12313.8	11678.2	11664.8
529.03	7470.85	7372.36	2838.42	6911.52	3078.95	3058.73			528.98	7749.83	8082.93	5614.82	7833.08	5748.47	5731.01				528.98	12559.4	12488.4	11540.2	12250.5	11666.4	11652
528.98	7062.09	6778.75	2835.7	6333.36	3066.92	3049.87			528.93	7176.4	7794.1	5612.17	7551.77	5742.38	5724.3				528.93	12354.9	12426	11531.7	12195.3	11654.6	11639.5
528.93	6440.06	6254.09	2832.97	5823.34	3055.43	3041.26			528.88	6853.34	7544.73	5610.24	7309.59	5737.13	5718.49				528.88	12263.4	12370.3	11523.2	12146.5	11643	11627.2
528.88	6056.76	5794.44	2830.25	5377.61	3044.43	3032.9			528.83	7152.62	7330.19	5608.7	7101.9	5732.4	5713.28				528.83	12393.2	12319.9	11514.7	12102.7	11631.5	11615.2
528.83	5625.9	5395.56	2827.52	4991.98	3033.88	3024.75			528.78	7080.34	7145.55	5606.79	6923.84	5727.41	5707.88				528.78	12120.7	12273.7	11506.2	12062.8	11620.1	11603.2
528.78	5204.97	5052.45	2824.8	4661.49	3023.74	3016.82			528.73	6645.59	6987.27	5604.96	6771.85	5722.62	5702.73				528.73	12554.4	12230.9	11497.8	12026	11608.8	11591.5
528.73	4955.92	4759.36	2822.07	4380.44	3013.98	3009.08			528.68	6634.58	6852.6	5603.67	6643.2	5718.47	5698.28				528.68	12256.3	12191	11489.3	11992	11597.6	11579.9
528.68	4444.99	4511.37	2819.35	4143.93	3004.59	3001.54			528.63	6597.52	6737.61	5602.4	6533.97	5714.44	5693.99				528.63	12021.4	12153.5	11480.8	11960	11586.5	11568.5
528.63	4304.62	4302.56	2816.62	3946.08	2995.54	2994.18			528.58	6277.52	6639.42	5601.17	6441.32	5710.55	5689.88				528.58	11733.3	12118.1	11472.3	11929.9	11575.6	11557.2
528.58	4437.92	4127.59	2813.89	3781.58	2986.81	2986.99			528.53	6749.58	6555.84	5600.33	6363.05	5707.15	5686.3				528.53	12177.5	12084.4	11463.8	11901.3	11564.6	11546
528.53	4220.91	3981.49	2811.17	3645.49	2978.36	2979.97			528.48	6356.47	6483.57	5598.9	6295.88	5703.24	5682.26				528.48	12260.2	12052.4	11455.3	11874.1	11553.8	11535
528.48	3847.64	3859.58	2808.44	3533.18	2970.19	2973.1			528.43	6248.93	6421.9	5597.97	6239.1	5699.91	5678.82				528.43	11873.1	12021.7	11446.8	11848.2	11543.1	11524
528.43	3910.1	3758.1	2805.72	3440.88	2962.28	2966.38			528.38	5906.3	6368.73	5597.16	6190.65	5696.79	5675.62				528.38	11972.9	11992.4	11438.3	11823.4	11532.4	11513.2
528.38	3760.29	3673.34	2802.99	3364.92	2954.61	2959.8			528.33	6059.16	6322.95	5596.78	6149.39	5694.17	5672.95				528.33	11939.5	11964.2	11429.8	11799.5	11521.8	11502.5
528.33	3493.68	3602.27	2800.27	3302.28	2947.17	2953.35			528.28	6150.33	6282.75	5596.21	6113.54	5691.44	5670.19				528.28	11523.1	11937.1	11421.3	11776.5	11511.2	11491.9
528.28	3375.62	3542.28	2797.54	3250.38	2939.95	2947.04			528.23	5767.03	6247.17	5595.52	6082.15	5688.66	5667.4				528.23	11742.3	11910.9	11412.8	11754.4	11500.8	11481.4
528.23	3516.32	3491.18	2794.82	3207.06	2932.92	2940.84			528.18	5865.55	6216.06	5595.31	6055.08	5686.42	5665.17				528.18	11500.2	11885.7	11404.3	11733.1	11490.4	11470.9
528.18	3529.88	3447.31	2792.09	3170.65	2926.08	2934.77			528.13	6083.38	6188.11	5594.97	6031.02	5684.12	5662.91				528.13	11484.1	11861.3	11395.9	11712.4	11480	11460.6
528.13	3510.83	3409.17	2789.37	3139.68	2919.43	2928.8			528.08	5561.12	6162.61	5594.37	6009.27	5681.62	5660.45				528.08	11659.4	11837.8	11387.4	11692.4	11469.8	11450.3
528.08	3240.03	3375.61	2786.64	3113.01	2912.94	2922.95			528.03	6167.73	6140.03	5594.41	5990.31	5679.82	5658.72				528.03	11588.9	11814.9	11378.9	11673	11459.5	11440.1
528.03	3323.19	3345.71	2783.91	3089.74	2906.61	2917.19			527.98	5968.48	6118.59	5593.7	5972.36	5677.33	5656.3				527.98	11864.6	11792.7	11370.4	11654.2	11449.3	11430
527.98	3256.82	3318.73	2781.19	3069.14	2900.43	2911.53			527.93	5737.17	6099.04	5593.23	5956.18	5675.14	5654.19				527.93	11687.3	11771.2	11361.9	11635.9	11439.2	11419.9
527.93	3322.66	3294.16	2778.46	3050.72	2894.39	2905.97			527.88	5772.32	6081.15	5593.06	5941.54	5673.28	5652.44				527.88	11663.8	11750.3	11353.4	11618.1	11429.1	11409.9
527.88	3285.61	3271.53	2775.74	3034.02	2888.49	2900.5			527.83	5620.59	6064.4	5592.84	5927.94	5671.44	5650.7				527.83	11552.2	11730	11344.9	11600.8	11419.1	11399.9
527.83	3102.66	3250.52	2773.01	3018.71	2882.72	2895.12			527.78	5555.92	6048.88	5592.8	5915.45	5669.83	5649.21				527.78	11597.5	11710.2	11336.4	11583.9	11409.1	11390
527.78	3229.2	3230.86	2770.29	3004.55	2877.07	2889.82			527.73	5623.72	6034.33	5592.85	5903.84	5668.34	5647.84				527.73	12014.8	11690.9	11327.9	11567.4	11399.2	11380.2
527.73	3081.46	3212.32	2767.56	2991.33	2871.53	2884.59			527.68	5682.14	6020.51	5592.81	5892.86	5666.82	5646.45				527.68	11936.3	11672.1	11319.4	11551.2	11389.3	11370.4
527.68	3438.69	3194.8	2764.84	2978.93	2866.1	2879.45			527.63	5705.09	6007.35	5592.7	5882.45	5665.27	5645.03				527.63	11975.3	11653.7	11310.9	11535.5	11379.5	11360.6
527.63	3081.28	3178.16	2762.11	2967.23	2860.77	2874.38			527.58	5590.32	5994.82	5592.56	5872.58	5663.73	5643.64				527.58	12033.3	11635.7	11302.4	11520	11369.6	11350.9
527.58	2957.05	3162.28	2759.39	2956.14	2855.54	2869.38			527.53	5810.11	5983.02	5592.56	5863.36	5662.37	5642.42				527.53	11498.1	11618.1	11293.9	11504.9	11359.9	11341.3
527.53	3112.59	3147.1	2756.66	2945.57	2850.41	2864.44			527.48	5953.96	5971.49	5592.29	5854.32	5660.77	5640.98				527.48	11426.6	11600.9	11285.5	11490.1	11350.1	11331.6
527.48	3101.12	3132.54	2753.93	2935.49	2845.36	2859.57			527.43	5706.25	5960.31	5591.84	5845.55	5659.04	5639.4				527.43	11282.3	11584.1	11277	11475.5	11340.4	11322.1
527.43	3336.14	3118.58	2751.21	2925.84	2840.4	2854.76			527.38	5512.33	5949.9	5591.7	5837.48	5657.65	5638.17				527.38	11375.9	11567.6	11268.5	11461.2	11330.7	11312.5
527.38	3172.93	3105.15	2748.48	2916.58	2835.52	2850.02			527.33	5839.51	5940.17	5591.8	5830.03	5656.53	5637.21				527.33	11483.3	11551.4	11260	11447.2	11321.1	11303
527.33	2960.82	3092.22	2745.76	2907.69	2830.71	2845.33			527.28	5668.8	5930.44	5591.49	5822.51	5655.04	5635.88				527.28	11508	11535.5	11251.5	11433.4	11311.5	11293.5
527.28	2949.6	3079.74	2743.03	2899.13	2825.98	2840.7			527.23	5438.28	5921.31	5591.4	5815.51	5653.79	5634.8				527.23	11073.1	11519.9	11243	11419.8	11301.9	11284.1
527.23	3242.42	3067.69	2740.31	2890.87	2821.32	2836.12			527.18	5664.79	5912.84	5591.59	5809.12	5652.86	5634.04				527.18	11275.6	11504.5	11234.5	11406.4	11292.4	11274.7
527.18	3069.97	3056.05	2737.58	2882.91	2816.72	2831.59			527.13	5369.02	5904.43	5591.5	5802.72	5651.68	5633.02				527.13	11207.6	11489.4	11226	11393.3	11282.8	11265.3
527.13	3048.06	3044.8	2734.86	2875.2	2812.19	2827.11			527.08	5611.51	5896.72	5591.77	5796.96	5650.9	5632.4				527.08	11159.9	11474.6	11217.5	11380.3	11273.3	11256
527.08	3107.74	3033.89	2732.13	2867.75	2807.72	2822.68			527.03	5837.96	5889.01	5591.75	5791.15	5649.84	5631.52				527.03	11606.7	11460	11209	11367.5	11263.9	11246.7
527.03	2870.88	3023.33	2729.41	2860.53	2803.31	2818.3			526.98	6143.87	5881.3	5591.44	5785.29	5648.52	5630.37				526.98	11398.4	11445.5	11200.5	11354.8	11254.4	11237.4
526.98	3068.65	3013.07	2726.68	2853.53	2798.95	2813.96			526.93	5764.58	5873.51	5590.76	5779.29	5646.86	5628.88				526.93	11402.7	11431.4	11192	11342.3	11245	11228.1
526.93	3193.77	3003.13	2723.95	2846.73	2794.64	2809.66			526.88	5483.83	5866.44	5590.54	5773.97	5645.69	5627.87				526.88	11873.9	11417.4	11183.5	11330	11235.6	11218.9
526.88	2839.98	2993.46	2721.23	2840.12	2790.39	2805.41			526.83	5464.99	5859.97	5590.68	5769.2	5644.89	5627.24				526.83	11664.3	11403.6	11175	11317.8	11226.2	11209.6
526.83	2994.47	2984.07	2718.5	2833.69	2786.19	2801.2			526.78	5462.4	5853.77	5590.83	5764.64	5644.13	5626.66				526.78	11869.3	11390	11166.6	11305.8	11216.9	11200.4
526.78	3160.29	2974.93	2715.78	2827.43	2782.03	2797.02			526.73	5392.98	5847.78	5590.99	5760.26	5643.4	5626.1				526.73	11810.5	11376.5	11158.1	11293.8	11207.5	11191.3
526.73	3033.32	2966.02	2713.05	2821.32	2777.91	2792.88			526.68	5571.51	5842.11	5591.24	5756.15	5642.78	5625.65				526.68	11257.2	11363.2	11149.6	11282	11198.2	11182.1
526.68	2625.54	2957.34	2710.33	2815.37	2773.84	2788.78			526.63	5414.04	5836.42	5591.26	5751.98	5641.97	5625				526.63	11481.7	11350.1	11141.1	11270.4	11189	11173
526.63	2876	2948.89	2707.6	2809.56	2769.82	2784.72			526.58	5611.56	5831.12	5591.48	5748.16	5641.36	5624.56				526.58	11275.2	11337.2	11132.6	11258.8	11179.7	11163.9
526.58	2813.17	2940.64	2704.88	2803.88	2765.83	2780.68			526.53	5614.15	5825.77	5591.46	5744.25	5640.53	5623.9				526.53	11769.4	11324.3	11124.1	11247.4	11170.4	11154.8
526.53	2993.66	2932.58	2702.15	2798.33	2761.88	2776.68			526.48	5613.96	5820.58	5591.43	5740.47	5639.72	5623.25				526.48	11469.6	11311.6	11115.6	11236	11161.2	11145.7
526.48	2978.6	2924.71	2699.43	2792.89	2757.96	2772.71			526.43	5487.45	5815.57	5591.4	5736.83	5638.93	5622.62				526.43	11009.3	11299.1	11107.1	11224.8	11152	11136.6
526.43	2971.1	2917.02	2696.7	2787.56	2754.08	2768.78			526.38	5780.58	5810.89	5591.53	5733.47	5638.31	5622.16				526.38	11104.1	11286.7	11098.6	11213.6	11142.8	11127.5
526.38	2880.14	2909.5	2693.97	2782.34	2750.23	2764.87			526.33	5666.93	5805.99	5591.29	5729.88	5637.34	5621.36				526.33	11503.8	11274.4	11090.1	11202.5	11133.6	11118.5
526.33	3149.83	2902.14	2691.25	2777.23	2746.42	2760.99			526.28	5436.87	5801.39	5591.2	5726.54	5636.54	5620.71				526.28	11633	11262.2	11081.6	11191.5	11124.4	11109.5
526.28	2992.57	2894.93	2688.52	2772.2	2742.64	2757.14			526.23	5613.64	5797.2	5591.39	5723.59	5636.03	5620.36				526.23	11011.3	11250.1	11073.1	11180.6	11115.3	11100.5
526.23	2958.53	2887.87	2685.8	2767.27	2738.88	2753.31			526.18	5804.09	5792.94	5591.36	5720.54	5635.32	5619.81				526.18	11280.2	11238.1	11064.6	11169.8	11106.1	11091.5
526.18	3096.03	2880.95	2683.07	2762.42	2735.16	2749.51			526.13	5552.16	5788.58	5591.1	5717.35	5634.39	5619.04				526.13	11477	11226.3	11056.2	11159	11097	11082.5
526.13	3151.55	2874.16	2680.35	2757.66	2731.46	2745.74			526.08	5190.98	5784.65	5591.15	5714.57	5633.79	5618.59				526.08	11718.2	11214.5	11047.7	11148.4	11087.9	11073.6
526.08	2926.66	2867.51	2677.62	2752.97	2727.79	2741.99			526.03	5333.79	5781.3	5591.64	5712.33	5633.65	5618.6				526.03	11531.9	11202.8	11039.2	11137.8	11078.8	11064.6
526.03	2867.92	2860.97	2674.9	2748.35	2724.15	2738.26			525.98	5790.13	5777.87	5591.96	5710	5633.34	5618.45				525.98	11325.1	11191.2	11030.7	11127.2	11069.7	11055.7
525.98	2977.57	2854.55	2672.17	2743.8	2720.53	2734.56			525.93	5702.53	5774	5591.72	5707.2	5632.49	5617.75				525.93	11345.1	11179.8	11022.2	11116.7	11060.7	11046.8
525.93	2877.8	2848.25	2669.45	2739.33	2716.93	2730.88			525.88	5651.19	5770.34	5591.58	5704.58	5631.76	5617.17				525.88	11013.7	11168.4	11013.7	11106.3	11051.6	11037.8
525.88	2864.89	2842.05	2666.72	2734.91	2713.36	2727.22			525.83	5634.9	5766.85	5591.51	5702.11	5631.1	5616.66
525.83	2740.39	2835.96	2663.99	2730.55	2709.81	2723.58			525.78	5733.35	5763.48	5591.45	5699.73	5630.48	5616.18
525.78	2961.16	2829.97	2661.27	2726.26	2706.29	2719.97			525.73	5562.35	5760.08	5591.28	5697.3	5629.74	5615.59
525.73	2737.36	2824.07	2658.54	2722.01	2702.78	2716.37			525.68	5531.31	5756.98	5591.31	5695.15	5629.23	5615.22
525.68	2867.64	2818.26	2655.82	2717.82	2699.29	2712.79			525.63	5693.82	5754.01	5591.39	5693.11	5628.77	5614.9
525.63	2647.18	2812.55	2653.09	2713.68	2695.82	2709.23			525.58	5641.36	5750.92	5591.26	5690.93	5628.12	5614.39
525.58	2612.68	2806.91	2650.37	2709.58	2692.38	2705.69			525.53	5574.08	5747.98	5591.2	5688.87	5627.55	5613.96
525.53	2849.84	2801.36	2647.64	2705.53	2688.95	2702.16			525.48	5591.22	5745.19	5591.22	5686.96	5627.06	5613.61
525.48	2782.25	2795.88	2644.92	2701.53	2685.53	2698.66
525.43	2642.19	2790.49	2642.19	2697.57	2682.14	2695.16

## Sheet: Fig.2f
EPR
CoO/CC		MoO3@CoO/CC
x	y	x	y
3044	50.901	3044	55.756
3044.01	52.497	3044.01	57.439
3044.01	53.02	3044.01	57.964
3044.02	53.723	3044.02	58.399
3044.03	54.342	3044.03	58.696
3044.04	54.873	3044.04	58.903
3044.05	55.233	3044.05	59.007
3044.05	55.8	3044.05	59.057
3044.06	56.22	3044.06	58.982
3044.07	56.465	3044.07	58.971
3044.08	57.009	3044.08	58.787
3044.08	57.247	3044.08	58.737
3044.09	57.425	3044.09	58.434
3044.1	57.873	3044.1	58.276
3044.11	58.119	3044.11	57.998
3044.11	58.384	3044.11	57.866
3044.12	58.612	3044.12	57.549
3044.13	58.465	3044.13	57.284
3044.14	58.629	3044.14	56.839
3044.14	58.772	3044.14	56.436
3044.15	58.652	3044.15	55.94
3044.16	58.403	3044.16	55.59
3044.17	57.968	3044.17	55.206
3044.18	57.343	3044.18	54.798
3044.18	56.816	3044.18	54.519
3044.19	56.541	3044.19	54.633
3044.2	56.678	3044.2	54.681
3044.21	56.789	3044.21	54.997
3044.21	56.942	3044.21	55.023
3044.22	57.098	3044.22	55.325
3044.23	57.485	3044.23	55.826
3044.24	57.397	3044.24	56.234
3044.24	56.686	3044.24	56.222
3044.25	55.721	3044.25	56.326
3044.26	55.121	3044.26	56.486
3044.27	54.544	3044.27	56.837
3044.28	54.162	3044.28	57.016
3044.28	53.9	3044.28	57.04
3044.29	54.138	3044.29	57.123
3044.3	54.581	3044.3	57.428
3044.3	54.909	3044.3	57.664
3044.31	55.195	3044.31	57.817
3044.32	55.844	3044.32	57.941
3044.33	56.525	3044.33	58.191
3044.34	57.332	3044.34	58.6
3044.34	58.13	3044.34	59.19
3044.35	59.005	3044.35	59.657
3044.36	59.696	3044.36	60.376
3044.37	60.223	3044.37	60.9
3044.37	60.419	3044.37	61.511
3044.38	60.757	3044.38	61.901
3044.39	60.934	3044.39	62.221
3044.4	60.989	3044.4	62.485
3044.4	60.841	3044.4	62.631
3044.41	60.614	3044.41	62.692
3044.42	60.5	3044.42	62.986
3044.43	60.197	3044.43	63.17
3044.43	59.7	3044.43	63.271
3044.44	59.06	3044.44	63.418
3044.45	58.376	3044.45	63.488
3044.46	57.814	3044.46	63.678
3044.47	57.162	3044.47	63.707
3044.47	56.413	3044.47	63.654
3044.48	55.574	3044.48	63.714
3044.49	54.986	3044.49	64.082
3044.5	54.408	3044.5	64.204
3044.5	53.662	3044.5	64.525
3044.51	53.096	3044.51	64.737
3044.52	52.662	3044.52	64.912
3044.53	52.397	3044.53	64.971
3044.53	52.183	3044.53	64.679
3044.54	51.767	3044.54	64.049
3044.55	51.404	3044.55	63.339
3044.56	51.447	3044.56	62.495
3044.57	51.765	3044.57	61.672
3044.57	52.029	3044.57	60.702
3044.58	52.25	3044.58	59.794
3044.59	52.486	3044.59	58.944
3044.59	52.559	3044.59	58.248
3044.6	52.772	3044.6	57.724
3044.61	53.178	3044.61	56.935
3044.62	53.263	3044.62	56.339
3044.63	53.473	3044.63	55.832
3044.63	53.516	3044.63	55.406
3044.64	53.778	3044.64	55.17
3044.65	54.315	3044.65	54.543
3044.66	54.546	3044.66	54.098
3044.66	54.289	3044.66	53.947
3044.67	54.435	3044.67	53.561
3044.68	54.774	3044.68	53.433
3044.69	55.432	3044.69	53.017
3044.69	55.715	3044.69	52.654
3044.7	55.874	3044.7	52.389
3044.71	56.207	3044.71	51.959
3044.72	56.431	3044.72	51.477
3044.72	55.983	3044.72	51.103
3044.73	55.335	3044.73	50.532
3044.74	54.736	3044.74	50.297
3044.75	54.317	3044.75	49.858
3044.76	53.997	3044.76	49.705
3044.76	53.66	3044.76	49.536
3044.77	53.276	3044.77	49.437
3044.78	53.165	3044.78	49.374
3044.79	53.364	3044.79	49.256
3044.79	53.399	3044.79	49.18
3044.8	53.345	3044.8	49.326
3044.81	53.547	3044.81	49.445
3044.82	54.099	3044.82	49.688
3044.82	54.644	3044.82	49.883
3044.83	54.913	3044.83	50.247
3044.84	55.174	3044.84	50.734
3044.85	55.399	3044.85	51.422
3044.85	55.506	3044.85	51.948
3044.86	55.539	3044.86	52.481
3044.87	55.362	3044.87	53.053
3044.88	55.317	3044.88	53.467
3044.89	55.328	3044.89	53.911
3044.89	54.929	3044.89	54.239
3044.9	54.456	3044.9	54.431
3044.91	54.275	3044.91	54.806
3044.91	53.996	3044.91	55.098
3044.92	53.513	3044.92	55.473
3044.93	52.883	3044.93	55.836
3044.94	52.092	3044.94	56.199
3044.95	51.356	3044.95	56.539
3044.95	50.404	3044.95	56.931
3044.96	49.252	3044.96	57.276
3044.97	47.915	3044.97	57.333
3044.98	46.61	3044.98	57.494
3044.98	45.502	3044.98	57.589
3044.99	44.286	3044.99	57.768
3045	43.203	3045	57.868
3045.01	42.67	3045.01	57.844
3045.01	42.284	3045.01	58.069
3045.02	41.726	3045.02	58.359
3045.03	41.475	3045.03	58.475
3045.04	41.325	3045.04	58.807
3045.05	41.225	3045.05	58.778
3045.05	41.092	3045.05	58.952
3045.06	40.848	3045.06	59.051
3045.07	40.47	3045.07	58.994
3045.08	40.182	3045.08	58.954
3045.08	39.791	3045.08	58.799
3045.09	39.579	3045.09	58.526
3045.1	39.469	3045.1	58.349
3045.11	39.612	3045.11	57.98
3045.11	39.894	3045.11	57.564
3045.12	40.051	3045.12	57.13
3045.13	40.27	3045.13	56.825
3045.14	40.225	3045.14	56.495
3045.14	40.161	3045.14	56.078
3045.15	40.41	3045.15	55.689
3045.16	40.057	3045.16	55.191
3045.17	39.465	3045.17	55.074
3045.18	39.087	3045.18	54.797
3045.18	39.165	3045.18	54.412
3045.19	39.364	3045.19	54.202
3045.2	39.51	3045.2	53.978
3045.2	39.772	3045.2	53.784
3045.21	40.354	3045.21	54.021
3045.22	41.195	3045.22	54.017
3045.23	41.807	3045.23	54.209
3045.24	42.157	3045.24	54.458
3045.24	42.577	3045.24	54.999
3045.25	43.032	3045.25	55.587
3045.26	43.879	3045.26	56.317
3045.27	44.784	3045.27	56.781
3045.27	45.559	3045.27	57.344
3045.28	46.42	3045.28	57.782
3045.29	47.296	3045.29	58.098
3045.3	47.975	3045.3	58.181
3045.3	48.267	3045.3	58.393
3045.31	48.42	3045.31	58.276
3045.32	48.578	3045.32	58.245
3045.33	48.612	3045.33	58.213
3045.34	48.576	3045.34	58.23
3045.34	48.718	3045.34	58.102
3045.35	48.924	3045.35	57.93
3045.36	48.886	3045.36	57.818
3045.37	48.401	3045.37	57.489
3045.37	47.819	3045.37	57.048
3045.38	47.087	3045.38	56.366
3045.39	46.197	3045.39	56.029
3045.4	44.788	3045.4	55.764
3045.4	43.528	3045.4	55.452
3045.41	42.661	3045.41	54.932
3045.42	41.887	3045.42	54.901
3045.43	41.192	3045.43	54.841
3045.43	40.508	3045.43	54.784
3045.44	40.259	3045.44	54.463
3045.45	40.409	3045.45	54.401
3045.46	40.215	3045.46	54.246
3045.47	39.782	3045.47	54.231
3045.47	39.087	3045.47	54.211
3045.48	38.561	3045.48	54.175
3045.49	38.352	3045.49	54.289
3045.49	37.966	3045.49	54.473
3045.5	37.807	3045.5	54.422
3045.51	37.83	3045.51	54.622
3045.52	38.166	3045.52	54.565
3045.53	38.305	3045.53	54.643
3045.53	38.301	3045.53	54.704
3045.54	38.564	3045.54	54.737
3045.55	38.351	3045.55	54.681
3045.56	37.832	3045.56	54.903
3045.56	37.31	3045.56	54.81
3045.57	36.477	3045.57	55.159
3045.58	36.188	3045.58	55.282
3045.59	35.809	3045.59	55.572
3045.59	34.992	3045.59	55.757
3045.6	34.424	3045.6	56.097
3045.61	34.1	3045.61	56.285
3045.62	33.697	3045.62	56.621
3045.62	33.325	3045.62	56.769
3045.63	32.926	3045.63	56.941
3045.64	32.675	3045.64	56.937
3045.65	32.607	3045.65	57.02
3045.66	32.213	3045.66	56.846
3045.66	32.054	3045.66	56.654
3045.67	32.224	3045.67	56.401
3045.68	32.194	3045.68	55.879
3045.69	32.275	3045.69	55.202
3045.69	32.575	3045.69	54.696
3045.7	32.722	3045.7	53.997
3045.71	32.94	3045.71	53.393
3045.72	32.782	3045.72	52.732
3045.72	32.706	3045.72	52.049
3045.73	32.685	3045.73	51.73
3045.74	32.461	3045.74	51.469
3045.75	31.693	3045.75	51.255
3045.76	31.311	3045.76	51.282
3045.76	30.943	3045.76	51.092
3045.77	30.903	3045.77	51.034
3045.78	30.89	3045.78	50.97
3045.78	31.202	3045.78	50.713
3045.79	31.477	3045.79	50.469
3045.8	32.355	3045.8	49.937
3045.81	33.089	3045.81	49.507
3045.82	34.045	3045.82	49.342
3045.82	34.976	3045.82	49.085
3045.83	36.064	3045.83	48.889
3045.84	36.921	3045.84	48.674
3045.85	37.754	3045.85	48.341
3045.85	38.407	3045.85	48.156
3045.86	38.969	3045.86	47.706
3045.87	39.111	3045.87	47.236
3045.88	39.174	3045.88	46.859
3045.88	38.661	3045.88	46.534
3045.89	37.993	3045.89	46.198
3045.9	37.335	3045.9	45.983
3045.91	36.708	3045.91	45.836
3045.91	36.172	3045.91	45.734
3045.92	35.614	3045.92	45.613
3045.93	34.778	3045.93	45.216
3045.94	33.9	3045.94	44.754
3045.95	32.938	3045.95	44.224
3045.95	31.63	3045.95	43.734
3045.96	30.215	3045.96	43.203
3045.97	28.833	3045.97	42.661
3045.98	27.491	3045.98	42.129
3045.98	26.256	3045.98	41.733
3045.99	25.142	3045.99	41.217
3046	24.223	3046	41.022
3046.01	23.264	3046.01	40.68
3046.01	22.337	3046.01	40.039
3046.02	21.429	3046.02	39.637
3046.03	20.626	3046.03	39.238
3046.04	20.117	3046.04	38.86
3046.05	19.822	3046.05	38.577
3046.05	19.712	3046.05	38.159
3046.06	20.01	3046.06	37.965
3046.07	20.303	3046.07	38.19
3046.07	20.985	3046.07	38.381
3046.08	21.73	3046.08	38.622
3046.09	22.418	3046.09	38.91
3046.1	22.866	3046.1	39.027
3046.11	23.201	3046.11	39.302
3046.11	23.308	3046.11	39.289
3046.12	23.579	3046.12	39.349
3046.13	23.729	3046.13	39.159
3046.14	23.836	3046.14	39.266
3046.14	23.916	3046.14	39.56
3046.15	24.162	3046.15	39.924
3046.16	24.435	3046.16	40.244
3046.17	24.765	3046.17	40.594
3046.17	24.927	3046.17	40.669
3046.18	25.018	3046.18	40.672
3046.19	25.106	3046.19	40.378
3046.2	25.409	3046.2	39.967
3046.2	25.645	3046.2	39.272
3046.21	25.865	3046.21	38.541
3046.22	26.028	3046.22	38.002
3046.23	26.133	3046.23	37.568
3046.24	26.152	3046.24	37.126
3046.24	26.151	3046.24	36.861
3046.25	26	3046.25	36.556
3046.26	26.088	3046.26	36.545
3046.27	26.111	3046.27	36.584
3046.27	25.993	3046.27	36.495
3046.28	25.797	3046.28	36.359
3046.29	25.556	3046.29	36.259
3046.3	25.372	3046.3	36.182
3046.3	24.942	3046.3	36.174
3046.31	24.134	3046.31	36.207
3046.32	23.728	3046.32	36.26
3046.33	23.429	3046.33	36.302
3046.34	23.325	3046.34	36.311
3046.34	23.15	3046.34	36.286
3046.35	22.746	3046.35	35.972
3046.36	22.33	3046.36	35.658
3046.36	22.016	3046.36	35.139
3046.37	21.434	3046.37	34.484
3046.38	20.444	3046.38	33.818
3046.39	19.341	3046.39	33.227
3046.4	18.338	3046.4	32.735
3046.4	17.713	3046.4	32.357
3046.41	17.405	3046.41	32.184
3046.42	17.217	3046.42	31.994
3046.43	17.349	3046.43	32.002
3046.43	17.755	3046.43	32.217
3046.44	18.204	3046.44	32.503
3046.45	18.676	3046.45	32.987
3046.46	18.919	3046.46	33.494
3046.46	19.073	3046.46	34.19
3046.47	19.039	3046.47	35.007
3046.48	18.893	3046.48	35.824
3046.49	18.689	3046.49	36.745
3046.49	18.54	3046.49	37.369
3046.5	18.544	3046.5	37.736
3046.51	18.426	3046.51	38.095
3046.52	18.312	3046.52	38.256
3046.53	18.151	3046.53	38.318
3046.53	17.81	3046.53	38.164
3046.54	17.497	3046.54	37.82
3046.55	16.93	3046.55	37.602
3046.56	16.529	3046.56	37.391
3046.56	16.4	3046.56	36.996
3046.57	16.413	3046.57	36.535
3046.58	16.308	3046.58	35.87
3046.59	16.484	3046.59	35.368
3046.59	16.636	3046.59	34.832
3046.6	16.833	3046.6	34.455
3046.61	16.901	3046.61	34.281
3046.62	16.778	3046.62	34.108
3046.62	16.696	3046.62	34.055
3046.63	16.611	3046.63	34.192
3046.64	16.573	3046.64	34.334
3046.65	16.698	3046.65	34.311
3046.66	16.905	3046.66	34.305
3046.66	17.406	3046.66	33.82
3046.67	17.815	3046.67	33.436
3046.68	18.109	3046.68	32.874
3046.69	18.318	3046.69	32.226
3046.69	18.441	3046.69	31.521
3046.7	18.855	3046.7	31.104
3046.71	19.164	3046.71	30.376
3046.72	19.037	3046.72	30.219
3046.72	18.663	3046.72	30.124
3046.73	18.387	3046.73	30.195
3046.74	18.309	3046.74	30.468
3046.75	18.141	3046.75	30.486
3046.75	17.625	3046.75	30.488
3046.76	16.714	3046.76	30.759
3046.77	16.081	3046.77	30.814
3046.78	15.329	3046.78	30.929
3046.78	14.529	3046.78	31.065
3046.79	13.493	3046.79	31.206
3046.8	12.943	3046.8	31.348
3046.81	12.79	3046.81	31.445
3046.82	12.891	3046.82	31.37
3046.82	12.863	3046.82	31.308
3046.83	13.087	3046.83	30.981
3046.84	13.421	3046.84	30.523
3046.85	13.957	3046.85	29.904
3046.85	14.172	3046.85	29.284
3046.86	14.316	3046.86	28.348
3046.87	14.531	3046.87	27.618
3046.88	14.958	3046.88	26.554
3046.88	15.59	3046.88	25.732
3046.89	16.456	3046.89	25.018
3046.9	17.04	3046.9	24.278
3046.91	17.487	3046.91	23.569
3046.91	18.057	3046.91	22.897
3046.92	18.81	3046.92	22.377
3046.93	19.735	3046.93	21.821
3046.94	20.402	3046.94	21.402
3046.95	20.746	3046.95	20.816
3046.95	21.336	3046.95	20.433
3046.96	21.649	3046.96	20.192
3046.97	21.485	3046.97	19.974
3046.97	20.834	3046.97	19.743
3046.98	19.751	3046.98	19.8
3046.99	18.571	3046.99	19.759
3047	17.359	3047	19.86
3047.01	15.766	3047.01	20.05
3047.01	14.534	3047.01	20.414
3047.02	13.655	3047.02	20.96
3047.03	13.179	3047.03	21.357
3047.04	12.837	3047.04	21.825
3047.04	12.562	3047.04	22.506
3047.05	12.55	3047.05	23.195
3047.06	12.69	3047.06	23.644
3047.07	12.756	3047.07	24.214
3047.07	12.855	3047.07	24.35
3047.08	12.725	3047.08	24.655
3047.09	12.458	3047.09	24.461
3047.1	12.198	3047.1	24.143
3047.11	11.837	3047.11	23.747
3047.11	11.503	3047.11	23.141
3047.12	10.74	3047.12	22.451
3047.13	9.489	3047.13	21.99
3047.14	8.483	3047.14	21.337
3047.14	7.7	3047.14	20.938
3047.15	6.938	3047.15	20.353
3047.16	6.25	3047.16	19.928
3047.17	5.538	3047.17	19.534
3047.17	4.925	3047.17	19.145
3047.18	4.455	3047.18	18.769
3047.19	3.583	3047.19	18.549
3047.2	2.789	3047.2	18.137
3047.2	2.064	3047.2	18.246
3047.21	1.451	3047.21	18.109
3047.22	1.274	3047.22	18.045
3047.23	1.405	3047.23	17.799
3047.24	2.051	3047.24	17.679
3047.24	3.064	3047.24	17.389
3047.25	4.117	3047.25	16.963
3047.26	5.149	3047.26	16.371
3047.26	5.976	3047.26	16.259
3047.27	6.655	3047.27	15.975
3047.28	7.129	3047.28	16.048
3047.29	7.434	3047.29	16.001
3047.3	7.729	3047.3	16.363
3047.3	8.022	3047.3	16.815
3047.31	8.314	3047.31	17.204
3047.32	8.586	3047.32	17.531
3047.33	8.682	3047.33	17.897
3047.33	8.698	3047.33	18.119
3047.34	8.564	3047.34	18.379
3047.35	8.442	3047.35	18.533
3047.36	7.932	3047.36	18.756
3047.36	7.542	3047.36	18.846
3047.37	7.15	3047.37	19.078
3047.38	6.93	3047.38	19.221
3047.39	6.937	3047.39	19.281
3047.39	6.94	3047.39	19.356
3047.4	6.946	3047.4	19.234
3047.41	6.872	3047.41	19.087
3047.42	6.648	3047.42	19.103
3047.43	6.478	3047.43	18.893
3047.43	6.118	3047.43	18.766
3047.44	5.783	3047.44	18.817
3047.45	5.069	3047.45	18.803
3047.46	4.3	3047.46	18.996
3047.46	3.68	3047.46	19.13
3047.47	2.826	3047.47	19.252
3047.48	1.819	3047.48	19.294
3047.49	1.001	3047.49	19.301
3047.49	-0.024	3047.49	19.028
3047.5	-0.971	3047.5	18.761
3047.51	-2.031	3047.51	18.163
3047.52	-3.191	3047.52	17.628
3047.53	-3.671	3047.53	16.819
3047.53	-4.009	3047.53	16.293
3047.54	-4.052	3047.54	15.804
3047.55	-3.636	3047.55	15.365
3047.55	-2.859	3047.55	14.922
3047.56	-1.871	3047.56	14.384
3047.57	-0.872	3047.57	14.187
3047.58	-0.03	3047.58	13.892
3047.59	0.924	3047.59	13.53
3047.59	1.876	3047.59	13.428
3047.6	2.589	3047.6	13.225
3047.61	3.422	3047.61	13.239
3047.62	4.346	3047.62	13.568
3047.62	5.597	3047.62	13.744
3047.63	6.451	3047.63	13.821
3047.64	7.2	3047.64	13.921
3047.65	7.676	3047.65	13.744
3047.65	8.051	3047.65	13.677
3047.66	8.218	3047.66	13.448
3047.67	8.706	3047.67	13.022
3047.68	9.014	3047.68	12.41
3047.68	9.366	3047.68	11.956
3047.69	9.541	3047.69	11.387
3047.7	9.924	3047.7	10.935
3047.71	10.293	3047.71	10.412
3047.72	10.231	3047.72	9.841
3047.72	9.965	3047.72	9.119
3047.73	9.654	3047.73	8.754
3047.74	9.462	3047.74	8.201
3047.75	9.635	3047.75	7.469
3047.75	9.571	3047.75	6.451
3047.76	9.732	3047.76	5.517
3047.77	10.103	3047.77	4.777
3047.78	10.422	3047.78	4.021
3047.78	10.54	3047.78	3.21
3047.79	10.333	3047.79	2.847
3047.8	9.651	3047.8	2.647
3047.81	8.74	3047.81	2.714
3047.82	7.7	3047.82	2.928
3047.82	6.435	3047.82	3.188
3047.83	4.821	3047.83	3.455
3047.84	3.389	3047.84	3.755
3047.84	2.123	3047.84	4.112
3047.85	0.869	3047.85	4.364
3047.86	-0.051	3047.86	4.715
3047.87	-0.635	3047.87	4.931
3047.88	-1.01	3047.88	5.364
3047.88	-1.16	3047.88	6.01
3047.89	-1.683	3047.89	6.27
3047.9	-2.079	3047.9	6.745
3047.91	-2.404	3047.91	7.081
3047.91	-3.112	3047.91	7.607
3047.92	-3.808	3047.92	7.989
3047.93	-4.571	3047.93	8.235
3047.94	-5.492	3047.94	8.52
3047.94	-5.989	3047.94	8.923
3047.95	-6.371	3047.95	9.217
3047.96	-6.34	3047.96	9.521
3047.97	-5.943	3047.97	9.516
3047.97	-5.643	3047.97	9.458
3047.98	-5.098	3047.98	9.127
3047.99	-4.398	3047.99	8.682
3048	-3.957	3048	8.264
3048.01	-3.634	3048.01	7.657
3048.01	-3.181	3048.01	7.026
3048.02	-2.744	3048.02	6.314
3048.03	-2.633	3048.03	5.91
3048.04	-2.547	3048.04	5.766
3048.04	-2.071	3048.04	5.624
3048.05	-1.531	3048.05	5.325
3048.06	-1.19	3048.06	5.145
3048.07	-1.398	3048.07	4.905
3048.07	-1.995	3048.07	4.643
3048.08	-2.053	3048.08	4.323
3048.09	-2.316	3048.09	3.885
3048.1	-3.016	3048.1	3.518
3048.11	-3.643	3048.11	3.303
3048.11	-4.116	3048.11	3.202
3048.12	-4.146	3048.12	3.422
3048.13	-4.145	3048.13	3.601
3048.14	-4.753	3048.14	3.73
3048.14	-4.944	3048.14	3.864
3048.15	-5.058	3048.15	4.177
3048.16	-5.011	3048.16	4.546
3048.17	-5.184	3048.17	4.794
3048.17	-5.606	3048.17	5.124
3048.18	-5.652	3048.18	5.515
3048.19	-5.256	3048.19	5.981
3048.2	-4.795	3048.2	6.4
3048.2	-4.085	3048.2	6.889
3048.21	-3.819	3048.21	7.175
3048.22	-3.283	3048.22	7.495
3048.23	-2.58	3048.23	7.78
3048.23	-2.175	3048.23	7.867
3048.24	-2.131	3048.24	7.992
3048.25	-2.358	3048.25	8.104
3048.26	-2.389	3048.26	8.143
3048.26	-2.312	3048.26	8.271
3048.27	-2.187	3048.27	8.343
3048.28	-2.424	3048.28	8.28
3048.29	-2.619	3048.29	8.307
3048.3	-2.092	3048.3	8.148
3048.3	-1.713	3048.3	7.795
3048.31	-1.622	3048.31	7.162
3048.32	-2.053	3048.32	6.736
3048.33	-2.36	3048.33	6.05
3048.33	-2.206	3048.33	5.576
3048.34	-2.457	3048.34	5.001
3048.35	-2.962	3048.35	4.423
3048.36	-3.656	3048.36	4.019
3048.36	-4.12	3048.36	3.638
3048.37	-4.172	3048.37	3.338
3048.38	-4.32	3048.38	3.112
3048.39	-4.757	3048.39	2.917
3048.39	-5.037	3048.39	2.781
3048.4	-5.46	3048.4	2.548
3048.41	-5.557	3048.41	2.704
3048.42	-5.863	3048.42	2.625
3048.43	-6.592	3048.43	2.365
3048.43	-7.391	3048.43	2.425
3048.44	-7.766	3048.44	2.56
3048.45	-8.135	3048.45	2.463
3048.46	-8.287	3048.46	2.645
3048.46	-9.029	3048.46	2.573
3048.47	-9.241	3048.47	2.694
3048.48	-9.31	3048.48	2.613
3048.49	-9.258	3048.49	2.388
3048.49	-9.338	3048.49	2.08
3048.5	-9.422	3048.5	1.824
3048.51	-9.975	3048.51	1.37
3048.52	-10.451	3048.52	1.064
3048.52	-10.89	3048.52	0.712
3048.53	-11.22	3048.53	0.345
3048.54	-11.703	3048.54	-0.217
3048.55	-12.14	3048.55	-0.757
3048.55	-12.908	3048.55	-1.069
3048.56	-13.116	3048.56	-1.709
3048.57	-12.968	3048.57	-2.315
3048.58	-12.673	3048.58	-2.854
3048.59	-12.349	3048.59	-3.264
3048.59	-12.305	3048.59	-3.357
3048.6	-11.997	3048.6	-3.442
3048.61	-10.857	3048.61	-3.577
3048.62	-9.85	3048.62	-3.247
3048.62	-8.913	3048.62	-3.092
3048.63	-7.824	3048.63	-2.701
3048.64	-6.801	3048.64	-2.171
3048.65	-5.703	3048.65	-1.807
3048.65	-5.265	3048.65	-1.237
3048.66	-5.181	3048.66	-0.661
3048.67	-5.117	3048.67	-0.205
3048.68	-5.456	3048.68	0.412
3048.68	-6.19	3048.68	0.872
3048.69	-6.608	3048.69	1.324
3048.7	-7.189	3048.7	1.862
3048.71	-7.507	3048.71	2.135
3048.72	-7.864	3048.72	2.476
3048.72	-8.253	3048.72	2.666
3048.73	-8.5	3048.73	2.736
3048.74	-8.843	3048.74	2.904
3048.74	-9.017	3048.74	2.813
3048.75	-8.813	3048.75	2.654
3048.76	-8.846	3048.76	2.684
3048.77	-9.061	3048.77	2.746
3048.78	-9.029	3048.78	2.802
3048.78	-8.878	3048.78	2.736
3048.79	-8.6	3048.79	2.706
3048.8	-8.734	3048.8	2.626
3048.81	-9.027	3048.81	2.785
3048.81	-9.435	3048.81	2.859
3048.82	-9.9	3048.82	2.776
3048.83	-10.625	3048.83	2.791
3048.84	-11.311	3048.84	3.023
3048.84	-12.233	3048.84	3.011
3048.85	-13.03	3048.85	3.185
3048.86	-13.421	3048.86	3.221
3048.87	-13.585	3048.87	3.173
3048.88	-13.834	3048.88	2.899
3048.88	-13.991	3048.88	2.749
3048.89	-14.264	3048.89	2.334
3048.9	-14.315	3048.9	2.118
3048.91	-14.467	3048.91	1.722
3048.91	-15.241	3048.91	1.503
3048.92	-15.36	3048.92	1.058
3048.93	-15.499	3048.93	0.994
3048.94	-15.6	3048.94	0.819
3048.94	-15.763	3048.94	0.485
3048.95	-15.922	3048.95	0.144
3048.96	-15.771	3048.96	-0.212
3048.97	-15.476	3048.97	-0.828
3048.97	-15.294	3048.97	-1.258
3048.98	-15.384	3048.98	-1.793
3048.99	-15.502	3048.99	-2.443
3049	-15.487	3049	-2.898
3049.01	-15.55	3049.01	-3.452
3049.01	-15.812	3049.01	-3.973
3049.02	-16.074	3049.02	-4.201
3049.03	-16.459	3049.03	-4.647
3049.03	-16.218	3049.03	-4.93
3049.04	-15.823	3049.04	-5.065
3049.05	-15.758	3049.05	-5.135
3049.06	-15.856	3049.06	-5.278
3049.07	-15.445	3049.07	-5.386
3049.07	-14.87	3049.07	-5.382
3049.08	-14.463	3049.08	-5.526
3049.09	-14.084	3049.09	-5.474
3049.1	-13.876	3049.1	-5.735
3049.1	-13.182	3049.1	-6.134
3049.11	-12.273	3049.11	-6.421
3049.12	-11.83	3049.12	-6.729
3049.13	-11.471	3049.13	-7.064
3049.14	-11.199	3049.14	-7.357
3049.14	-11.517	3049.14	-7.886
3049.15	-11.915	3049.15	-8.032
3049.16	-12.547	3049.16	-8.212
3049.16	-13.449	3049.16	-8.083
3049.17	-14.18	3049.17	-8.142
3049.18	-15.016	3049.18	-8.037
3049.19	-15.758	3049.19	-7.912
3049.2	-16.134	3049.2	-7.99
3049.2	-16.322	3049.2	-8.057
3049.21	-17.111	3049.21	-8.188
3049.22	-17.862	3049.22	-8.616
3049.23	-18.625	3049.23	-9.252
3049.23	-19.199	3049.23	-9.873
3049.24	-19.673	3049.24	-10.347
3049.25	-19.931	3049.25	-10.608
3049.26	-20.283	3049.26	-10.94
3049.26	-19.929	3049.26	-11.209
3049.27	-19.45	3049.27	-11.224
3049.28	-18.732	3049.28	-11.315
3049.29	-18.139	3049.29	-11.595
3049.3	-17.824	3049.3	-11.797
3049.3	-17.235	3049.3	-12.273
3049.31	-16.58	3049.31	-12.646
3049.32	-16.112	3049.32	-13.109
3049.32	-15.633	3049.32	-13.58
3049.33	-15.295	3049.33	-13.885
3049.34	-15.07	3049.34	-14.103
3049.35	-14.576	3049.35	-14.269
3049.36	-14.593	3049.36	-14.302
3049.36	-14.441	3049.36	-14.589
3049.37	-14.348	3049.37	-14.641
3049.38	-14.553	3049.38	-14.597
3049.39	-15.133	3049.39	-14.661
3049.39	-15.704	3049.39	-14.529
3049.4	-16.361	3049.4	-14.63
3049.41	-17.171	3049.41	-14.498
3049.42	-17.936	3049.42	-14.235
3049.43	-18.502	3049.43	-13.995
3049.43	-19.363	3049.43	-13.738
3049.44	-19.669	3049.44	-13.622
3049.45	-20.057	3049.45	-13.625
3049.45	-20.417	3049.45	-13.404
3049.46	-20.622	3049.46	-13.344
3049.47	-21.115	3049.47	-13.264
3049.48	-21.682	3049.48	-13.271
3049.49	-22.052	3049.49	-13.091
3049.49	-22.241	3049.49	-12.837
3049.5	-22.332	3049.5	-12.289
3049.51	-22.481	3049.51	-11.979
3049.52	-22.588	3049.52	-11.452
3049.52	-22.595	3049.52	-11.089
3049.53	-22.759	3049.53	-11.009
3049.54	-22.767	3049.54	-10.877
3049.55	-23.249	3049.55	-10.863
3049.55	-23.58	3049.55	-11.328
3049.56	-23.687	3049.56	-11.616
3049.57	-24.052	3049.57	-11.944
3049.58	-24.275	3049.58	-12.013
3049.59	-24.029	3049.59	-12.086
3049.59	-23.74	3049.59	-12.228
3049.6	-23.067	3049.6	-12.441
3049.61	-22.375	3049.61	-12.612
3049.61	-22.331	3049.61	-12.957
3049.62	-21.946	3049.62	-13.381
3049.63	-21.28	3049.63	-14.099
3049.64	-20.931	3049.64	-14.627
3049.65	-20.529	3049.65	-15.491
3049.65	-20.32	3049.65	-15.934
3049.66	-20.37	3049.66	-16.439
3049.67	-20.062	3049.67	-16.783
3049.68	-19.515	3049.68	-17.333
3049.68	-19.507	3049.68	-17.717
3049.69	-19.391	3049.69	-18.281
3049.7	-19.339	3049.7	-18.414
3049.71	-19.638	3049.71	-18.715
3049.71	-19.98	3049.71	-19.096
3049.72	-20.701	3049.72	-19.338
3049.73	-21.596	3049.73	-19.365
3049.74	-22.069	3049.74	-19.356
3049.74	-22.628	3049.74	-19.093
3049.75	-23.078	3049.75	-18.883
3049.76	-23.103	3049.76	-18.572
3049.77	-22.686	3049.77	-17.98
3049.78	-22.032	3049.78	-17.634
3049.78	-21.898	3049.78	-16.974
3049.79	-21.924	3049.79	-16.335
3049.8	-21.361	3049.8	-15.997
3049.81	-20.952	3049.81	-15.622
3049.81	-20.448	3049.81	-15.168
3049.82	-19.967	3049.82	-14.785
3049.83	-19.507	3049.83	-14.24
3049.84	-18.862	3049.84	-14.205
3049.84	-18.545	3049.84	-14.03
3049.85	-18.514	3049.85	-13.788
3049.86	-18.635	3049.86	-13.873
3049.87	-19.105	3049.87	-14.113
3049.88	-19.519	3049.88	-14.529
3049.88	-19.858	3049.88	-15.083
3049.89	-20.253	3049.89	-15.367
3049.9	-20.368	3049.9	-15.977
3049.91	-20.544	3049.91	-16.51
3049.91	-20.346	3049.91	-16.71
3049.92	-20.032	3049.92	-16.849
3049.93	-19.718	3049.93	-16.898
3049.94	-19.291	3049.94	-16.942
3049.94	-18.811	3049.94	-16.954
3049.95	-18.681	3049.95	-16.842
3049.96	-18.596	3049.96	-16.662
3049.97	-18.701	3049.97	-17.1
3049.97	-18.972	3049.97	-17.555
3049.98	-19.229	3049.98	-17.866
3049.99	-19.866	3049.99	-18.32
3050	-20.289	3050	-18.699
3050	-20.4	3050	-18.832
3050.01	-20.539	3050.01	-19.103
3050.02	-20.22	3050.02	-19.046
3050.03	-20.003	3050.03	-18.831
3050.03	-19.451	3050.03	-18.402
3050.04	-18.935	3050.04	-18.09
3050.05	-18.566	3050.05	-17.798
3050.06	-18.391	3050.06	-17.634
3050.07	-18.192	3050.07	-17.422
3050.07	-18.267	3050.07	-17.207
3050.08	-18.433	3050.08	-17.164
3050.09	-18.673	3050.09	-17.563
3050.1	-18.675	3050.1	-17.637
3050.1	-18.557	3050.1	-17.791
3050.11	-18.536	3050.11	-18.035
3050.12	-18.689	3050.12	-18.282
3050.13	-18.801	3050.13	-18.486
3050.13	-18.934	3050.13	-18.804
3050.14	-19.299	3050.14	-18.802
3050.15	-19.697	3050.15	-18.989
3050.16	-20.311	3050.16	-19.282
3050.16	-20.974	3050.16	-19.44
3050.17	-21.534	3050.17	-19.803
3050.18	-22.229	3050.18	-20.094
3050.19	-22.99	3050.19	-20.237
3050.2	-23.819	3050.2	-20.455
3050.2	-24.558	3050.2	-20.396
3050.21	-25.155	3050.21	-20.502
3050.22	-25.89	3050.22	-20.455
3050.23	-26.751	3050.23	-19.883
3050.23	-27.389	3050.23	-19.514
3050.24	-28.221	3050.24	-19.257
3050.25	-28.508	3050.25	-18.999
3050.26	-28.816	3050.26	-19.051
3050.26	-29.034	3050.26	-18.853
3050.27	-28.944	3050.27	-18.735
3050.28	-28.706	3050.28	-18.889
3050.29	-28.445	3050.29	-18.803
3050.29	-27.915	3050.29	-18.798
3050.3	-27.425	3050.3	-18.721
3050.31	-26.756	3050.31	-18.561
3050.32	-26.027	3050.32	-18.472
3050.32	-25.427	3050.32	-18.188
3050.33	-24.73	3050.33	-17.908
3050.34	-24.066	3050.34	-17.677
3050.35	-23.455	3050.35	-17.31
3050.36	-23.392	3050.36	-16.904
3050.36	-23.467	3050.36	-16.647
3050.37	-23.402	3050.37	-16.406
3050.38	-23.381	3050.38	-16.392
3050.39	-23.441	3050.39	-16.297
3050.39	-23.091	3050.39	-16.08
3050.4	-22.606	3050.4	-16.037
3050.41	-21.787	3050.41	-16.116
3050.42	-21.271	3050.42	-15.923
3050.42	-21.117	3050.42	-16.246
3050.43	-21.064	3050.43	-16.125
3050.44	-20.908	3050.44	-16.692
3050.45	-21.224	3050.45	-17.185
3050.45	-21.327	3050.45	-17.506
3050.46	-21.554	3050.46	-17.762
3050.47	-21.545	3050.47	-18.038
3050.48	-21.31	3050.48	-17.976
3050.49	-20.69	3050.49	-18.136
3050.49	-20.334	3050.49	-17.812
3050.5	-19.778	3050.5	-17.71
3050.51	-19.679	3050.51	-17.637
3050.52	-19.619	3050.52	-17.691
3050.52	-19.689	3050.52	-17.595
3050.53	-19.908	3050.53	-17.424
3050.54	-20.154	3050.54	-17.264
3050.55	-20.319	3050.55	-16.976
3050.55	-20.679	3050.55	-16.669
3050.56	-20.641	3050.56	-16.142
3050.57	-20.208	3050.57	-15.254
3050.58	-19.677	3050.58	-14.6
3050.58	-19.056	3050.58	-13.842
3050.59	-18.889	3050.59	-13.288
3050.6	-18.971	3050.6	-12.552
3050.61	-18.854	3050.61	-11.866
3050.61	-19.178	3050.61	-11.379
3050.62	-19.292	3050.62	-11.038
3050.63	-19.807	3050.63	-10.738
3050.64	-19.92	3050.64	-10.476
3050.64	-19.728	3050.64	-10.265
3050.65	-19.34	3050.65	-10.251
3050.66	-19.284	3050.66	-10.295
3050.67	-19.189	3050.67	-10.606
3050.68	-19.274	3050.68	-10.837
3050.68	-19.432	3050.68	-11.124
3050.69	-19.952	3050.69	-11.271
3050.7	-20.55	3050.7	-11.202
3050.71	-21.194	3050.71	-11.095
3050.71	-21.82	3050.71	-10.755
3050.72	-22.37	3050.72	-10.292
3050.73	-22.514	3050.73	-9.946
3050.74	-22.482	3050.74	-9.648
3050.74	-22.148	3050.74	-9.496
3050.75	-21.872	3050.75	-9.767
3050.76	-21.517	3050.76	-10.03
3050.77	-21.207	3050.77	-10.414
3050.78	-20.982	3050.78	-10.58
3050.78	-20.991	3050.78	-10.751
3050.79	-21.196	3050.79	-10.847
3050.8	-21.418	3050.8	-10.883
3050.8	-21.431	3050.8	-10.756
3050.81	-21.432	3050.81	-10.638
3050.82	-21.472	3050.82	-10.675
3050.83	-21.769	3050.83	-10.821
3050.84	-22.389	3050.84	-10.876
3050.84	-22.999	3050.84	-11.305
3050.85	-23.898	3050.85	-11.532
3050.86	-25.038	3050.86	-11.754
3050.87	-26.049	3050.87	-11.751
3050.87	-27.084	3050.87	-11.736
3050.88	-27.888	3050.88	-11.898
3050.89	-28.539	3050.89	-12.061
3050.9	-28.844	3050.9	-12.015
3050.91	-28.988	3050.91	-12.36
3050.91	-29.019	3050.91	-12.805
3050.92	-29.128	3050.92	-13.637
3050.93	-29.121	3050.93	-14.378
3050.93	-28.858	3050.93	-15.136
3050.94	-28.662	3050.94	-15.819
3050.95	-28.34	3050.95	-16.542
3050.96	-27.947	3050.96	-16.945
3050.97	-27.475	3050.97	-17.416
3050.97	-26.694	3050.97	-17.481
3050.98	-25.768	3050.98	-17.75
3050.99	-24.785	3050.99	-17.935
3051	-24.008	3051	-18.181
3051	-23.514	3051	-18.56
3051.01	-23.041	3051.01	-19.025
3051.02	-22.457	3051.02	-19.731
3051.03	-21.907	3051.03	-20.561
3051.03	-21.312	3051.03	-21.187
3051.04	-20.625	3051.04	-21.891
3051.05	-19.888	3051.05	-22.189
3051.06	-18.932	3051.06	-22.64
3051.07	-18.063	3051.07	-22.855
3051.07	-17.217	3051.07	-22.953
3051.08	-16.579	3051.08	-22.823
3051.09	-16.047	3051.09	-22.889
3051.09	-15.83	3051.09	-22.816
3051.1	-15.735	3051.1	-22.959
3051.11	-15.927	3051.11	-22.888
3051.12	-16.244	3051.12	-22.932
3051.13	-16.613	3051.13	-22.828
3051.13	-17.359	3051.13	-22.556
3051.14	-18.004	3051.14	-22.117
3051.15	-18.442	3051.15	-21.656
3051.16	-18.716	3051.16	-21.232
3051.16	-18.724	3051.16	-20.689
3051.17	-18.56	3051.17	-20.057
3051.18	-18.312	3051.18	-19.404
3051.19	-17.747	3051.19	-19.043
3051.2	-17.553	3051.2	-18.63
3051.2	-17.534	3051.2	-18.242
3051.21	-17.531	3051.21	-17.598
3051.22	-17.569	3051.22	-17.129
3051.22	-17.604	3051.22	-16.813
3051.23	-17.519	3051.23	-16.468
3051.24	-17.23	3051.24	-16.207
3051.25	-16.754	3051.25	-15.89
3051.26	-16.267	3051.26	-15.79
3051.26	-15.78	3051.26	-15.862
3051.27	-15.434	3051.27	-15.78
3051.28	-15.157	3051.28	-15.65
3051.29	-15.104	3051.29	-15.55
3051.29	-14.92	3051.29	-15.553
3051.3	-14.365	3051.3	-15.329
3051.31	-13.772	3051.31	-15.219
3051.32	-13.155	3051.32	-14.911
3051.32	-12.436	3051.32	-14.785
3051.33	-12.012	3051.33	-14.68
3051.34	-11.89	3051.34	-14.445
3051.35	-12.202	3051.35	-14.091
3051.36	-12.747	3051.36	-14.057
3051.36	-13.397	3051.36	-13.561
3051.37	-14.103	3051.37	-13.404
3051.38	-14.912	3051.38	-12.887
3051.39	-15.208	3051.39	-12.316
3051.39	-15.229	3051.39	-12.095
3051.4	-15.106	3051.4	-11.801
3051.41	-14.961	3051.41	-11.771
3051.42	-14.818	3051.42	-11.805
3051.42	-14.667	3051.42	-11.855
3051.43	-14.54	3051.43	-12.195
3051.44	-14.84	3051.44	-12.541
3051.45	-15.336	3051.45	-12.815
3051.45	-15.747	3051.45	-13.174
3051.46	-15.892	3051.46	-13.213
3051.47	-15.865	3051.47	-13.401
3051.48	-15.904	3051.48	-13.409
3051.48	-15.857	3051.48	-13.342
3051.49	-15.766	3051.49	-13.315
3051.5	-15.65	3051.5	-13.365
3051.51	-15.756	3051.51	-13.597
3051.51	-16.222	3051.51	-13.722
3051.52	-16.958	3051.52	-14.123
3051.53	-17.685	3051.53	-14.547
3051.54	-18.467	3051.54	-14.961
3051.55	-18.97	3051.55	-15.352
3051.55	-19.201	3051.55	-15.649
3051.56	-19.352	3051.56	-15.893
3051.57	-19.455	3051.57	-16.242
3051.58	-19.563	3051.58	-16.113
3051.58	-19.615	3051.58	-16.135
3051.59	-19.633	3051.59	-16.219
3051.6	-20.069	3051.6	-16.272
3051.61	-20.882	3051.61	-16.184
3051.61	-21.888	3051.61	-16.193
3051.62	-22.721	3051.62	-16.198
3051.63	-23.172	3051.63	-16.2
3051.64	-23.642	3051.64	-16.161
3051.64	-24.401	3051.64	-15.985
3051.65	-24.995	3051.65	-16.053
3051.66	-25.351	3051.66	-15.952
3051.67	-25.971	3051.67	-15.774
3051.68	-26.845	3051.68	-15.76
3051.68	-27.971	3051.68	-15.768
3051.69	-28.984	3051.69	-15.658
3051.7	-29.669	3051.7	-15.717
3051.71	-30.551	3051.71	-15.468
3051.71	-31.007	3051.71	-15.45
3051.72	-30.701	3051.72	-15.349
3051.73	-29.989	3051.73	-15.455
3051.74	-29.282	3051.74	-15.461
3051.74	-28.955	3051.74	-15.752
3051.75	-28.424	3051.75	-15.971
3051.76	-27.53	3051.76	-16.366
3051.77	-26.635	3051.77	-16.63
3051.77	-26.154	3051.77	-16.972
3051.78	-25.648	3051.78	-17.177
3051.79	-24.858	3051.79	-17.545
3051.8	-23.504	3051.8	-17.662
3051.8	-22.191	3051.8	-17.873
3051.81	-20.993	3051.81	-18.201
3051.82	-20.14	3051.82	-18.359
3051.83	-19.322	3051.83	-18.396
3051.84	-18.828	3051.84	-18.3
3051.84	-18.589	3051.84	-18.119
3051.85	-18.485	3051.85	-17.822
3051.86	-18.718	3051.86	-17.333
3051.87	-19.097	3051.87	-16.652
3051.87	-19.445	3051.87	-15.978
3051.88	-19.667	3051.88	-15.208
3051.89	-19.71	3051.89	-14.524
3051.9	-19.851	3051.9	-13.721
3051.9	-20.131	3051.9	-13.177
3051.91	-20.299	3051.91	-12.584
3051.92	-20.531	3051.92	-12.22
3051.93	-20.898	3051.93	-12.142
3051.93	-21.364	3051.93	-12.257
3051.94	-21.921	3051.94	-12.362
3051.95	-22.35	3051.95	-12.679
3051.96	-22.472	3051.96	-12.771
3051.97	-22.443	3051.97	-13.14
3051.97	-22.023	3051.97	-13.42
3051.98	-21.506	3051.98	-13.501
3051.99	-20.8	3051.99	-13.626
3052	-19.73	3052	-13.734
3052	-18.43	3052	-13.732
3052.01	-17.215	3052.01	-14.004
3052.02	-15.936	3052.02	-14.02
3052.03	-14.86	3052.03	-13.924
3052.03	-13.808	3052.03	-14.069
3052.04	-12.964	3052.04	-13.856
3052.05	-12.372	3052.05	-13.508
3052.06	-12.142	3052.06	-13.364
3052.06	-12.213	3052.06	-12.945
3052.07	-12.851	3052.07	-12.44
3052.08	-13.488	3052.08	-12.125
3052.09	-14.128	3052.09	-11.63
3052.09	-14.974	3052.09	-11.113
3052.1	-15.797	3052.1	-10.851
3052.11	-16.453	3052.11	-10.233
3052.12	-17.213	3052.12	-9.828
3052.12	-17.312	3052.12	-9.548
3052.13	-17.824	3052.13	-9.072
3052.14	-18.382	3052.14	-8.729
3052.15	-18.889	3052.15	-8.663
3052.16	-19.59	3052.16	-8.729
3052.16	-20.162	3052.16	-8.836
3052.17	-20.251	3052.17	-9.048
3052.18	-20.758	3052.18	-9.087
3052.19	-21.043	3052.19	-9.22
3052.19	-21.423	3052.19	-9.301
3052.2	-21.684	3052.2	-9.23
3052.21	-21.865	3052.21	-9.394
3052.22	-22.328	3052.22	-9.411
3052.22	-22.957	3052.22	-9.515
3052.23	-23.49	3052.23	-10.008
3052.24	-24.017	3052.24	-10.635
3052.25	-24.449	3052.25	-11.16
3052.26	-24.815	3052.26	-11.911
3052.26	-25.15	3052.26	-12.113
3052.27	-25.316	3052.27	-12.673
3052.28	-25.472	3052.28	-12.954
3052.29	-25.155	3052.29	-12.802
3052.29	-24.632	3052.29	-12.852
3052.3	-23.885	3052.3	-12.95
3052.31	-23.104	3052.31	-12.824
3052.32	-22.265	3052.32	-13.064
3052.32	-21.401	3052.32	-13.031
3052.33	-20.372	3052.33	-13.363
3052.34	-19.577	3052.34	-13.683
3052.35	-18.771	3052.35	-13.835
3052.35	-18.041	3052.35	-14.189
3052.36	-17.422	3052.36	-14.446
3052.37	-16.618	3052.37	-14.562
3052.38	-16.033	3052.38	-14.5
3052.39	-15.401	3052.39	-14.686
3052.39	-15.166	3052.39	-14.626
3052.4	-15.075	3052.4	-14.581
3052.41	-15.271	3052.41	-14.155
3052.41	-15.59	3052.41	-13.879
3052.42	-15.789	3052.42	-13.689
3052.43	-15.879	3052.43	-13.299
3052.44	-16.152	3052.44	-12.507
3052.45	-16.389	3052.45	-12.054
3052.45	-16.39	3052.45	-11.458
3052.46	-16.556	3052.46	-10.922
3052.47	-16.819	3052.47	-10.375
3052.48	-17.871	3052.48	-9.859
3052.48	-19.056	3052.48	-9.535
3052.49	-20.121	3052.49	-9.235
3052.5	-21.123	3052.5	-8.777
3052.51	-21.678	3052.51	-8.283
3052.51	-22.05	3052.51	-7.967
3052.52	-22.094	3052.52	-7.478
3052.53	-22.02	3052.53	-6.806
3052.54	-21.746	3052.54	-6.357
3052.55	-21.338	3052.55	-6.093
3052.55	-21.08	3052.55	-6.07
3052.56	-21.335	3052.56	-6.006
3052.57	-21.935	3052.57	-5.95
3052.58	-22.586	3052.58	-6.053
3052.58	-23.195	3052.58	-6.346
3052.59	-23.677	3052.59	-6.524
3052.6	-24.4	3052.6	-6.344
3052.61	-25.038	3052.61	-6.167
3052.61	-25.281	3052.61	-6.101
3052.62	-25.115	3052.62	-6.004
3052.63	-24.439	3052.63	-6.031
3052.64	-23.662	3052.64	-6.123
3052.64	-22.779	3052.64	-6.39
3052.65	-21.616	3052.65	-7.044
3052.66	-20.375	3052.66	-7.588
3052.67	-18.986	3052.67	-8.314
3052.68	-17.659	3052.68	-9.097
3052.68	-16.663	3052.68	-9.781
3052.69	-15.877	3052.69	-10.422
3052.7	-15.241	3052.7	-11.176
3052.7	-14.793	3052.7	-11.891
3052.71	-14.565	3052.71	-12.617
3052.72	-14.684	3052.72	-13.276
3052.73	-14.951	3052.73	-14.061
3052.74	-15.225	3052.74	-14.524
3052.74	-15.456	3052.74	-14.776
3052.75	-15.845	3052.75	-14.904
3052.76	-16.14	3052.76	-14.709
3052.77	-16.378	3052.77	-14.37
3052.77	-16.662	3052.77	-13.955
3052.78	-16.905	3052.78	-13.62
3052.79	-17.104	3052.79	-13.464
3052.8	-17.226	3052.8	-13.349
3052.8	-17.21	3052.8	-13.175
3052.81	-17.453	3052.81	-13.119
3052.82	-17.664	3052.82	-13.276
3052.83	-17.894	3052.83	-13.391
3052.84	-18.085	3052.84	-13.284
3052.84	-18.552	3052.84	-13.163
3052.85	-19.132	3052.85	-13.098
3052.86	-19.66	3052.86	-12.845
3052.86	-20.091	3052.86	-12.822
3052.87	-20.309	3052.87	-12.884
3052.88	-20.647	3052.88	-12.857
3052.89	-20.882	3052.89	-13.036
3052.9	-20.73	3052.9	-13.2
3052.9	-20.408	3052.9	-13.249
3052.91	-20.186	3052.91	-13.457
3052.92	-20.054	3052.92	-13.338
3052.93	-19.948	3052.93	-13.002
3052.93	-19.655	3052.93	-12.647
3052.94	-19.379	3052.94	-12.294
3052.95	-19.389	3052.95	-11.83
3052.96	-19.467	3052.96	-11.443
3052.97	-19.442	3052.97	-10.958
3052.97	-19.384	3052.97	-10.73
3052.98	-19.24	3052.98	-10.792
3052.99	-19.076	3052.99	-10.881
3052.99	-18.914	3052.99	-10.923
3053	-18.68	3053	-11.109
3053.01	-18.363	3053.01	-11.571
3053.02	-17.846	3053.02	-11.957
3053.03	-17.334	3053.03	-12.322
3053.03	-16.728	3053.03	-12.67
3053.04	-16.023	3053.04	-13.175
3053.05	-15.264	3053.05	-13.686
3053.06	-14.398	3053.06	-14.017
3053.06	-13.613	3053.06	-14.389
3053.07	-12.939	3053.07	-14.537
3053.08	-12.448	3053.08	-14.493
3053.09	-11.996	3053.09	-14.502
3053.09	-11.956	3053.09	-14.178
3053.1	-12.039	3053.1	-13.906
3053.11	-12.177	3053.11	-13.612
3053.12	-12.314	3053.12	-13.317
3053.12	-12.443	3053.12	-13.165
3053.13	-12.384	3053.13	-13.155
3053.14	-12.566	3053.14	-13.005
3053.15	-12.477	3053.15	-13.028
3053.16	-12.471	3053.16	-13.269
3053.16	-12.415	3053.16	-13.459
3053.17	-12.619	3053.17	-13.388
3053.18	-12.785	3053.18	-13.234
3053.19	-12.982	3053.19	-12.962
3053.19	-12.947	3053.19	-12.833
3053.2	-13.112	3053.2	-12.689
3053.21	-13.461	3053.21	-12.357
3053.22	-14.021	3053.22	-12.264
3053.22	-14.098	3053.22	-12.131
3053.23	-14.355	3053.23	-12.349
3053.24	-14.863	3053.24	-12.483
3053.25	-15.522	3053.25	-12.431
3053.26	-16.272	3053.26	-12.371
3053.26	-16.542	3053.26	-12.196
3053.27	-16.701	3053.27	-12.205
3053.28	-17.144	3053.28	-12.268
3053.28	-17.52	3053.28	-12.031
3053.29	-17.625	3053.29	-11.865
3053.3	-17.363	3053.3	-12.076
3053.31	-16.869	3053.31	-12.169
3053.32	-16.546	3053.32	-12.383
3053.32	-16.365	3053.32	-12.215
3053.33	-16.279	3053.33	-12.096
3053.34	-15.756	3053.34	-12.114
3053.35	-15.093	3053.35	-11.949
3053.35	-14.303	3053.35	-11.477
3053.36	-13.471	3053.36	-11.385
3053.37	-12.306	3053.37	-11.163
3053.38	-10.941	3053.38	-11.179
3053.38	-9.47	3053.38	-11.063
3053.39	-8.315	3053.39	-11.336
3053.4	-7.479	3053.4	-11.69
3053.41	-7.263	3053.41	-12.013
3053.41	-7.175	3053.41	-11.928
3053.42	-7.236	3053.42	-12.262
3053.43	-7.492	3053.43	-12.688
3053.44	-7.87	3053.44	-13.302
3053.45	-8.425	3053.45	-13.627
3053.45	-8.964	3053.45	-14.251
3053.46	-9.42	3053.46	-14.82
3053.47	-10.007	3053.47	-15.325
3053.48	-10.819	3053.48	-15.483
3053.48	-11.379	3053.48	-15.598
3053.49	-11.96	3053.49	-15.384
3053.5	-12.671	3053.5	-14.814
3053.51	-13.186	3053.51	-13.966
3053.51	-13.612	3053.51	-13.237
3053.52	-14.065	3053.52	-12.499
3053.53	-14.217	3053.53	-11.883
3053.54	-14.414	3053.54	-11.089
3053.54	-14.351	3053.54	-10.402
3053.55	-14.53	3053.55	-9.743
3053.56	-14.528	3053.56	-9.166
3053.57	-14.514	3053.57	-8.343
3053.57	-14.545	3053.57	-7.6
3053.58	-14.611	3053.58	-6.764
3053.59	-14.966	3053.59	-5.899
3053.6	-15.378	3053.6	-5.25
3053.61	-15.475	3053.61	-4.881
3053.61	-15.862	3053.61	-4.587
3053.62	-16.143	3053.62	-4.788
3053.63	-16.238	3053.63	-5.079
3053.64	-16.362	3053.64	-5.275
3053.64	-16.237	3053.64	-5.69
3053.65	-15.85	3053.65	-6.119
3053.66	-15.373	3053.66	-6.204
3053.67	-14.707	3053.67	-6.511
3053.67	-14.108	3053.67	-6.381
3053.68	-13.31	3053.68	-6.321
3053.69	-12.385	3053.69	-6.642
3053.7	-11.709	3053.7	-6.907
3053.7	-11.547	3053.7	-7.297
3053.71	-11.512	3053.71	-7.779
3053.72	-11.796	3053.72	-8.127
3053.73	-12.162	3053.73	-8.553
3053.74	-12.887	3053.74	-9.05
3053.74	-13.546	3053.74	-9.3
3053.75	-13.697	3053.75	-9.355
3053.76	-13.37	3053.76	-9.373
3053.77	-13.228	3053.77	-9.472
3053.77	-12.963	3053.77	-9.707
3053.78	-13	3053.78	-10.077
3053.79	-13.146	3053.79	-10.232
3053.8	-13.498	3053.8	-10.731
3053.8	-14.271	3053.8	-11.286
3053.81	-15.159	3053.81	-11.811
3053.82	-15.914	3053.82	-12.044
3053.83	-16.517	3053.83	-12.249
3053.83	-16.902	3053.83	-12.439
3053.84	-17.29	3053.84	-12.547
3053.85	-17.665	3053.85	-12.514
3053.86	-17.822	3053.86	-12.425
3053.86	-18.084	3053.86	-12.276
3053.87	-18.319	3053.87	-12.24
3053.88	-18.417	3053.88	-12.145
3053.89	-18.627	3053.89	-11.94
3053.89	-18.883	3053.89	-11.648
3053.9	-19.27	3053.9	-11.157
3053.91	-19.811	3053.91	-10.744
3053.92	-20.031	3053.92	-10.176
3053.93	-20.348	3053.93	-9.519
3053.93	-20.602	3053.93	-8.919
3053.94	-20.663	3053.94	-8.453
3053.95	-20.463	3053.95	-8.112
3053.96	-20.303	3053.96	-7.817
3053.96	-20.237	3053.96	-7.413
3053.97	-20.544	3053.97	-7.32
3053.98	-20.628	3053.98	-7.095
3053.99	-20.796	3053.99	-6.6
3053.99	-20.675	3053.99	-6.021
3054	-20.877	3054	-5.509
3054.01	-20.963	3054.01	-5.314
3054.02	-20.929	3054.02	-5.173
3054.03	-20.679	3054.03	-4.878
3054.03	-20.854	3054.03	-5.058
3054.04	-20.927	3054.04	-5.362
3054.05	-21.306	3054.05	-5.831
3054.06	-21.543	3054.06	-6.047
3054.06	-21.797	3054.06	-6.018
3054.07	-21.883	3054.07	-6.151
3054.08	-21.533	3054.08	-6.219
3054.09	-20.602	3054.09	-6.147
3054.09	-19.83	3054.09	-6.132
3054.1	-18.822	3054.1	-6.142
3054.11	-17.44	3054.11	-6.311
3054.12	-15.931	3054.12	-6.793
3054.12	-14.718	3054.12	-7.127
3054.13	-13.996	3054.13	-7.567
3054.14	-13.3	3054.14	-7.978
3054.15	-12.678	3054.15	-8.433
3054.16	-12.279	3054.16	-8.863
3054.16	-12.251	3054.16	-9.146
3054.17	-12.256	3054.17	-9.559
3054.18	-12.351	3054.18	-10.069
3054.18	-12.656	3054.18	-10.737
3054.19	-13.35	3054.19	-11.231
3054.2	-13.845	3054.2	-11.862
3054.21	-14.611	3054.21	-12.438
3054.22	-15.454	3054.22	-12.997
3054.22	-16.207	3054.22	-13.243
3054.23	-16.747	3054.23	-13.359
3054.24	-17.233	3054.24	-13.555
3054.25	-17.63	3054.25	-13.909
3054.25	-17.986	3054.25	-14.036
3054.26	-18.038	3054.26	-14.217
3054.27	-18.134	3054.27	-14.707
3054.28	-18.252	3054.28	-15.134
3054.28	-18.4	3054.28	-15.61
3054.29	-18.29	3054.29	-15.785
3054.3	-18.004	3054.3	-15.989
3054.31	-17.757	3054.31	-16.247
3054.32	-17.544	3054.32	-16.423
3054.32	-17.489	3054.32	-16.315
3054.33	-17.225	3054.33	-16.248
3054.34	-16.835	3054.34	-16.334
3054.35	-16.502	3054.35	-16.503
3054.35	-16.543	3054.35	-16.601
3054.36	-16.581	3054.36	-16.73
3054.37	-16.953	3054.37	-17.137
3054.38	-16.949	3054.38	-17.538
3054.38	-17.179	3054.38	-17.936
3054.39	-17.269	3054.39	-18.243
3054.4	-17.166	3054.4	-18.632
3054.41	-16.725	3054.41	-18.88
3054.41	-16.008	3054.41	-19.039
3054.42	-14.99	3054.42	-19.298
3054.43	-14.257	3054.43	-19.572
3054.44	-13.67	3054.44	-19.89
3054.45	-13.526	3054.45	-20.252
3054.45	-13.748	3054.45	-20.347
3054.46	-13.888	3054.46	-20.56
3054.47	-14.19	3054.47	-20.706
3054.47	-14.637	3054.47	-20.568
3054.48	-14.885	3054.48	-20.406
3054.49	-14.983	3054.49	-20.073
3054.5	-14.821	3054.5	-19.668
3054.51	-14.698	3054.51	-19.271
3054.51	-15.078	3054.51	-19.019
3054.52	-15.714	3054.52	-18.778
3054.53	-16.01	3054.53	-18.33
3054.54	-15.996	3054.54	-17.824
3054.54	-16.015	3054.54	-17.677
3054.55	-16.276	3054.55	-17.375
3054.56	-16.343	3054.56	-16.951
3054.57	-16.074	3054.57	-16.208
3054.57	-15.492	3054.57	-15.355
3054.58	-15.05	3054.58	-14.873
3054.59	-14.756	3054.59	-14.452
3054.6	-14.277	3054.6	-13.896
3054.61	-13.663	3054.61	-13.382
3054.61	-13.076	3054.61	-13.227
3054.62	-12.714	3054.62	-13.202
3054.63	-12.452	3054.63	-13.138
3054.64	-12.539	3054.64	-12.843
3054.64	-12.945	3054.64	-12.492
3054.65	-13.628	3054.65	-12.205
3054.66	-13.948	3054.66	-11.986
3054.67	-14.34	3054.67	-11.651
3054.67	-14.357	3054.67	-11.477
3054.68	-14.417	3054.68	-11.147
3054.69	-14.249	3054.69	-10.871
3054.7	-14.061	3054.7	-10.745
3054.7	-13.495	3054.7	-10.699
3054.71	-12.956	3054.71	-10.368
3054.72	-12.392	3054.72	-10.004
3054.73	-11.746	3054.73	-9.618
3054.74	-11.078	3054.74	-9.29
3054.74	-10.203	3054.74	-8.85
3054.75	-9.264	3054.75	-8.476
3054.76	-8.833	3054.76	-8.044
3054.76	-8.299	3054.76	-7.812
3054.77	-7.829	3054.77	-7.663
3054.78	-7.445	3054.78	-7.759
3054.79	-7.279	3054.79	-8.052
3054.8	-7.209	3054.8	-8.453
3054.8	-7.107	3054.8	-8.564
3054.81	-7.025	3054.81	-8.761
3054.82	-6.924	3054.82	-8.815
3054.83	-6.662	3054.83	-9.095
3054.83	-6.433	3054.83	-9.06
3054.84	-6.373	3054.84	-9.01
3054.85	-6.458	3054.85	-8.901
3054.86	-6.488	3054.86	-8.784
3054.86	-6.456	3054.86	-8.73
3054.87	-6.908	3054.87	-8.734
3054.88	-7.642	3054.88	-8.553
3054.89	-8.296	3054.89	-8.352
3054.89	-8.595	3054.89	-8.209
3054.9	-9.237	3054.9	-8.063
3054.91	-9.669	3054.91	-7.933
3054.92	-10.328	3054.92	-7.991
3054.93	-11.126	3054.93	-8.263
3054.93	-11.811	3054.93	-8.628
3054.94	-12.545	3054.94	-9.186
3054.95	-13.402	3054.95	-9.74
3054.96	-14.175	3054.96	-10.057
3054.96	-15.025	3054.96	-10.23
3054.97	-15.736	3054.97	-10.13
3054.98	-16.072	3054.98	-9.671
3054.99	-16.346	3054.99	-9.125
3054.99	-16.138	3054.99	-8.495
3055	-16.078	3055	-8.034
3055.01	-15.955	3055.01	-7.82
3055.02	-15.856	3055.02	-7.783
3055.03	-15.943	3055.03	-7.868
3055.03	-15.792	3055.03	-8.136
3055.04	-15.592	3055.04	-8.346
3055.05	-15.605	3055.05	-8.466
3055.05	-15.378	3055.05	-8.491
3055.06	-14.752	3055.06	-8.396
3055.07	-13.47	3055.07	-8.101
3055.08	-12.042	3055.08	-7.957
3055.09	-10.897	3055.09	-7.884
3055.09	-9.746	3055.09	-7.872
3055.1	-8.581	3055.1	-7.735
3055.11	-7.427	3055.11	-7.381
3055.12	-6.675	3055.12	-7.322
3055.12	-6.207	3055.12	-7.287
3055.13	-5.837	3055.13	-6.888
3055.14	-5.611	3055.14	-6.27
3055.15	-5.455	3055.15	-5.886
3055.15	-5.874	3055.15	-5.933
3055.16	-6.245	3055.16	-5.897
3055.17	-6.584	3055.17	-5.646
3055.18	-7.031	3055.18	-5.371
3055.18	-7.338	3055.18	-5.119
3055.19	-7.98	3055.19	-4.901
3055.2	-8.686	3055.2	-4.32
3055.21	-8.796	3055.21	-3.515
3055.22	-8.676	3055.22	-2.772
3055.22	-8.688	3055.22	-2.241
3055.23	-8.66	3055.23	-1.696
3055.24	-8.625	3055.24	-1.25
3055.25	-8.193	3055.25	-1.045
3055.25	-8.011	3055.25	-0.927
3055.26	-8.303	3055.26	-1.164
3055.27	-9.125	3055.27	-1.401
3055.28	-9.868	3055.28	-1.542
3055.28	-10.599	3055.28	-1.85
3055.29	-11.629	3055.29	-2.45
3055.3	-12.666	3055.3	-2.932
3055.31	-13.529	3055.31	-3.333
3055.32	-14.158	3055.32	-3.702
3055.32	-14.326	3055.32	-4.267
3055.33	-14.516	3055.33	-4.621
3055.34	-14.64	3055.34	-4.954
3055.34	-14.402	3055.34	-4.945
3055.35	-14.028	3055.35	-5.262
3055.36	-13.467	3055.36	-5.737
3055.37	-12.915	3055.37	-6.055
3055.38	-12.464	3055.38	-6.34
3055.38	-12.068	3055.38	-6.634
3055.39	-11.437	3055.39	-6.913
3055.4	-10.948	3055.4	-7.269
3055.41	-10.213	3055.41	-7.405
3055.41	-9.581	3055.41	-7.454
3055.42	-8.766	3055.42	-7.425
3055.43	-7.815	3055.43	-7.391
3055.44	-6.777	3055.44	-7.531
3055.44	-5.777	3055.44	-7.483
3055.45	-4.835	3055.45	-7.339
3055.46	-4.207	3055.46	-6.975
3055.47	-3.691	3055.47	-6.681
3055.47	-3.172	3055.47	-6.665
3055.48	-2.702	3055.48	-6.738
3055.49	-1.975	3055.49	-6.606
3055.5	-1.36	3055.5	-6.658
3055.51	-0.729	3055.51	-6.828
3055.51	-0.296	3055.51	-7.183
3055.52	0.044	3055.52	-7.372
3055.53	0.273	3055.53	-7.496
3055.54	0.188	3055.54	-7.615
3055.54	-0.369	3055.54	-7.532
3055.55	-0.819	3055.55	-7.464
3055.56	-1.181	3055.56	-7.45
3055.57	-1.115	3055.57	-7.79
3055.57	-1.077	3055.57	-8.226
3055.58	-1.259	3055.58	-8.486
3055.59	-1.73	3055.59	-8.816
3055.6	-2.027	3055.6	-9.36
3055.6	-2.595	3055.6	-9.86
3055.61	-3.178	3055.61	-9.958
3055.62	-3.935	3055.62	-9.647
3055.63	-4.582	3055.63	-9.293
3055.64	-4.96	3055.64	-9.221
3055.64	-4.941	3055.64	-8.906
3055.65	-5.015	3055.65	-8.6
3055.66	-4.908	3055.66	-8.486
3055.66	-4.905	3055.66	-8.75
3055.67	-4.912	3055.67	-8.805
3055.68	-4.956	3055.68	-8.87
3055.69	-4.95	3055.69	-9.108
3055.7	-5.086	3055.7	-9.637
3055.7	-5.289	3055.7	-10.143
3055.71	-5.564	3055.71	-10.36
3055.72	-5.387	3055.72	-10.616
3055.73	-5.123	3055.73	-11.14
3055.73	-4.802	3055.73	-11.634
3055.74	-4.858	3055.74	-12.244
3055.75	-4.913	3055.75	-12.982
3055.76	-5.057	3055.76	-13.632
3055.76	-5.046	3055.76	-14.374
3055.77	-5.433	3055.77	-15.129
3055.78	-6.018	3055.78	-15.861
3055.79	-6.161	3055.79	-16.671
3055.8	-5.906	3055.8	-17.113
3055.8	-5.289	3055.8	-17.214
3055.81	-4.535	3055.81	-17.461
3055.82	-4.095	3055.82	-17.42
3055.83	-3.303	3055.83	-17.445
3055.83	-2.487	3055.83	-17.386
3055.84	-2.012	3055.84	-16.798
3055.85	-1.741	3055.85	-16.054
3055.86	-1.684	3055.86	-15.162
3055.86	-1.561	3055.86	-13.981
3055.87	-1.423	3055.87	-12.921
3055.88	-1.562	3055.88	-11.81
3055.89	-1.817	3055.89	-10.692
3055.89	-2.473	3055.89	-9.71
3055.9	-3.177	3055.9	-8.822
3055.91	-4.12	3055.91	-8.142
3055.92	-5.334	3055.92	-7.741
3055.93	-6.624	3055.93	-7.495
3055.93	-7.912	3055.93	-6.696
3055.94	-9.009	3055.94	-5.821
3055.95	-9.371	3055.95	-5.08
3055.95	-9.307	3055.95	-4.282
3055.96	-8.926	3055.96	-3.839
3055.97	-8.345	3055.97	-3.186
3055.98	-7.62	3055.98	-2.416
3055.99	-6.816	3055.99	-2.025
3055.99	-6.381	3055.99	-1.667
3056	-6.436	3056	-1.415
3056.01	-6.82	3056.01	-1.265
3056.02	-7.209	3056.02	-0.88
3056.02	-7.734	3056.02	-0.74
3056.03	-8.249	3056.03	-0.527
3056.04	-8.526	3056.04	-0.333
3056.05	-8.771	3056.05	-0.426
3056.05	-9.02	3056.05	-0.706
3056.06	-9.092	3056.06	-1.21
3056.07	-9.329	3056.07	-1.565
3056.08	-9.638	3056.08	-1.796
3056.09	-9.924	3056.09	-2.118
3056.09	-9.984	3056.09	-2.386
3056.1	-9.664	3056.1	-2.519
3056.11	-9.322	3056.11	-2.371
3056.12	-8.914	3056.12	-2.153
3056.12	-8.084	3056.12	-2.068
3056.13	-6.973	3056.13	-2.142
3056.14	-5.844	3056.14	-2.217
3056.15	-5.04	3056.15	-2.399
3056.15	-4.638	3056.15	-2.145
3056.16	-4.201	3056.16	-2.344
3056.17	-3.971	3056.17	-2.323
3056.18	-3.866	3056.18	-2.122
3056.18	-3.881	3056.18	-1.691
3056.19	-4.154	3056.19	-1.329
3056.2	-4.186	3056.2	-0.866
3056.21	-4.223	3056.21	-0.516
3056.22	-4.125	3056.22	0.336
3056.22	-3.995	3056.22	0.916
3056.23	-4.008	3056.23	1.287
3056.24	-3.882	3056.24	1.591
3056.24	-3.436	3056.24	2.006
3056.25	-3.143	3056.25	2.373
3056.26	-2.779	3056.26	2.519
3056.27	-2.755	3056.27	2.605
3056.28	-2.543	3056.28	2.842
3056.28	-2.101	3056.28	3.085
3056.29	-1.844	3056.29	3.053
3056.3	-1.634	3056.3	2.987
3056.31	-1.572	3056.31	2.856
3056.31	-1.624	3056.31	2.737
3056.32	-1.625	3056.32	2.378
3056.33	-1.506	3056.33	1.862
3056.34	-1.605	3056.34	1.508
3056.34	-1.742	3056.34	1.336
3056.35	-1.977	3056.35	1.136
3056.36	-2.103	3056.36	0.96
3056.37	-1.94	3056.37	0.734
3056.38	-1.91	3056.38	0.538
3056.38	-1.909	3056.38	0.362
3056.39	-2.1	3056.39	0.004
3056.4	-2.365	3056.4	-0.278
3056.41	-2.668	3056.41	-0.493
3056.41	-2.994	3056.41	-0.862
3056.42	-3.291	3056.42	-1.194
3056.43	-3.628	3056.43	-1.317
3056.44	-4.148	3056.44	-1.347
3056.44	-4.39	3056.44	-1.27
3056.45	-4.674	3056.45	-1.21
3056.46	-4.962	3056.46	-1.287
3056.47	-5.315	3056.47	-1.416
3056.47	-5.823	3056.47	-1.463
3056.48	-6.374	3056.48	-1.569
3056.49	-6.889	3056.49	-1.936
3056.5	-7.612	3056.5	-2.294
3056.51	-8.282	3056.51	-2.667
3056.51	-8.697	3056.51	-2.871
3056.52	-8.891	3056.52	-3.04
3056.53	-8.764	3056.53	-3.174
3056.53	-7.974	3056.53	-3.266
3056.54	-7.017	3056.54	-3.051
3056.55	-5.531	3056.55	-2.866
3056.56	-3.932	3056.56	-3.01
3056.57	-2.405	3056.57	-3.133
3056.57	-0.775	3056.57	-2.94
3056.58	0.725	3056.58	-2.806
3056.59	1.778	3056.59	-2.697
3056.6	2.901	3056.6	-2.561
3056.6	3.915	3056.6	-2.281
3056.61	5.083	3056.61	-1.925
3056.62	6.354	3056.62	-1.707
3056.63	7.693	3056.63	-1.705
3056.63	9.248	3056.63	-1.908
3056.64	10.627	3056.64	-2.17
3056.65	11.52	3056.65	-2.602
3056.66	12.007	3056.66	-3.15
3056.66	12.301	3056.66	-3.81
3056.67	12.436	3056.67	-4.369
3056.68	12.214	3056.68	-4.896
3056.69	11.854	3056.69	-5.24
3056.7	11.525	3056.7	-5.516
3056.7	11.42	3056.7	-5.809
3056.71	10.952	3056.71	-6.232
3056.72	10.397	3056.72	-6.284
3056.73	9.881	3056.73	-6.137
3056.73	9.221	3056.73	-5.995
3056.74	8.312	3056.74	-6.117
3056.75	7.381	3056.75	-6.16
3056.76	6.478	3056.76	-6.093
3056.76	5.944	3056.76	-5.728
3056.77	5.315	3056.77	-5.419
3056.78	4.753	3056.78	-5.264
3056.79	4.455	3056.79	-4.88
3056.8	4.263	3056.8	-4.357
3056.8	3.721	3056.8	-3.624
3056.81	2.92	3056.81	-2.921
3056.82	2.098	3056.82	-2.458
3056.82	1.337	3056.82	-1.789
3056.83	0.383	3056.83	-1.201
3056.84	-0.983	3056.84	-0.612
3056.85	-2.232	3056.85	-0.205
3056.86	-2.705	3056.86	0.021
3056.86	-2.424	3056.86	0.204
3056.87	-2.212	3056.87	0.306
3056.88	-1.757	3056.88	0.368
3056.89	-1.288	3056.89	0.514
3056.89	-0.234	3056.89	0.717
3056.9	1.087	3056.9	1.202
3056.91	1.833	3056.91	1.853
3056.92	2.294	3056.92	2.789
3056.92	2.693	3056.92	3.814
3056.93	3.033	3056.93	4.794
3056.94	3.709	3056.94	5.681
3056.95	3.977	3056.95	6.268
3056.95	3.881	3056.95	6.636
3056.96	4.082	3056.96	6.799
3056.97	4.19	3056.97	6.644
3056.98	4.333	3056.98	6.356
3056.99	4.291	3056.99	5.985
3056.99	3.889	3056.99	5.616
3057	3.461	3057	5.387
3057.01	2.931	3057.01	5.323
3057.02	2.336	3057.02	4.932
3057.02	1.459	3057.02	4.84
3057.03	0.541	3057.03	4.646
3057.04	-0.637	3057.04	4.42
3057.05	-1.763	3057.05	4.35
3057.05	-2.776	3057.05	4.279
3057.06	-3.514	3057.06	4.111
3057.07	-4.249	3057.07	4.271
3057.08	-4.346	3057.08	4.368
3057.09	-3.925	3057.09	4.429
3057.09	-3.07	3057.09	4.585
3057.1	-2.041	3057.1	4.762
3057.11	-0.873	3057.11	4.75
3057.11	0.041	3057.11	4.581
3057.12	1.084	3057.12	4.507
3057.13	1.802	3057.13	4.391
3057.14	2.137	3057.14	4.323
3057.15	2.596	3057.15	4.149
3057.15	2.966	3057.15	3.939
3057.16	3.236	3057.16	4.05
3057.17	3.756	3057.17	4.202
3057.18	4.185	3057.18	4.188
3057.18	4.72	3057.18	4.381
3057.19	5.513	3057.19	4.834
3057.2	6.226	3057.2	5.365
3057.21	6.782	3057.21	6.099
3057.21	7.298	3057.21	6.724
3057.22	7.463	3057.22	7.591
3057.23	7.595	3057.23	8.289
3057.24	7.31	3057.24	8.802
3057.24	6.943	3057.24	9.308
3057.25	6.313	3057.25	9.715
3057.26	5.82	3057.26	9.807
3057.27	5.586	3057.27	9.988
3057.28	5.521	3057.28	9.929
3057.28	5.611	3057.28	9.757
3057.29	5.638	3057.29	9.598
3057.3	5.361	3057.3	9.327
3057.31	5.271	3057.31	8.944
3057.31	4.997	3057.31	8.755
3057.32	4.328	3057.32	8.377
3057.33	3.338	3057.33	7.921
3057.34	2.306	3057.34	7.709
3057.34	1.45	3057.34	7.322
3057.35	0.584	3057.35	7.055
3057.36	0.043	3057.36	6.869
3057.37	-0.345	3057.37	6.449
3057.37	-0.508	3057.37	6.315
3057.38	-0.33	3057.38	6.485
3057.39	-0.381	3057.39	6.507
3057.4	-0.571	3057.4	6.425
3057.41	-0.438	3057.41	6.196
3057.41	-0.686	3057.41	6.025
3057.42	-0.717	3057.42	5.847
3057.43	-0.748	3057.43	5.519
3057.44	-0.963	3057.44	5.113
3057.44	-0.765	3057.44	4.802
3057.45	-0.22	3057.45	4.956
3057.46	0.022	3057.46	5.189
3057.47	0.302	3057.47	5.467
3057.47	0.282	3057.47	5.931
3057.48	0.703	3057.48	6.529
3057.49	1.436	3057.49	7.393
3057.5	1.701	3057.5	8.272
3057.5	1.913	3057.5	9.031
3057.51	2.419	3057.51	9.864
3057.52	2.911	3057.52	10.675
3057.53	3.573	3057.53	11.604
3057.53	4.086	3057.53	12.446
3057.54	4.496	3057.54	13.115
3057.55	5.13	3057.55	13.918
3057.56	5.539	3057.56	14.315
3057.57	6.224	3057.57	14.591
3057.57	6.786	3057.57	14.927
3057.58	7.532	3057.58	15.275
3057.59	8.201	3057.59	15.575
3057.6	9.232	3057.6	15.801
3057.6	10.24	3057.6	15.839
3057.61	11.13	3057.61	16.039
3057.62	12.004	3057.62	16.159
3057.63	12.916	3057.63	16.101
3057.63	13.681	3057.63	15.863
3057.64	14.232	3057.64	15.571
3057.65	14.536	3057.65	15.306
3057.66	14.882	3057.66	15.187
3057.66	15.68	3057.66	15.238
3057.67	16.294	3057.67	15.52
3057.68	16.557	3057.68	15.603
3057.69	17.002	3057.69	15.662
3057.7	17.305	3057.7	15.743
3057.7	17.436	3057.7	15.556
3057.71	17.598	3057.71	15.448
3057.72	17.434	3057.72	15.234
3057.72	17.412	3057.72	14.876
3057.73	17.463	3057.73	14.606
3057.74	17.435	3057.74	14.215
3057.75	17.825	3057.75	14.127
3057.76	18.672	3057.76	14.159
3057.76	19.274	3057.76	14.126
3057.77	19.936	3057.77	14.133
3057.78	20.65	3057.78	14.187
3057.79	21.362	3057.79	14.499
3057.79	21.967	3057.79	14.872
3057.8	22.692	3057.8	15.378
3057.81	23.419	3057.81	16.11
3057.82	24.224	3057.82	17.029
3057.82	24.912	3057.82	17.901
3057.83	25.47	3057.83	18.83
3057.84	26.325	3057.84	19.771
3057.85	27.182	3057.85	20.469
3057.86	27.381	3057.86	21.013
3057.86	27.273	3057.86	21.551
3057.87	26.919	3057.87	21.943
3057.88	26.523	3057.88	22.461
3057.89	26.06	3057.89	22.991
3057.89	25.434	3057.89	23.6
3057.9	24.437	3057.9	24.482
3057.91	23.715	3057.91	25.363
3057.92	23.167	3057.92	26.156
3057.92	22.619	3057.92	26.875
3057.93	22.088	3057.93	27.396
3057.94	21.754	3057.94	27.782
3057.95	21.517	3057.95	27.892
3057.95	21.233	3057.95	27.988
3057.96	20.782	3057.96	27.955
3057.97	20.419	3057.97	27.683
3057.98	20.126	3057.98	27.427
3057.99	20.079	3057.99	27.208
3057.99	20.08	3057.99	27.066
3058	19.881	3058	27.031
3058.01	20.077	3058.01	26.996
3058.01	20.402	3058.01	27.335
3058.02	20.357	3058.02	27.746
3058.03	20.586	3058.03	28.393
3058.04	20.523	3058.04	29.1
3058.05	20.209	3058.05	29.951
3058.05	20.198	3058.05	30.882
3058.06	19.938	3058.06	31.587
3058.07	19.564	3058.07	32.248
3058.08	19.756	3058.08	33.002
3058.08	20.002	3058.08	33.596
3058.09	20.099	3058.09	34.122
3058.1	20.723	3058.1	34.479
3058.11	20.989	3058.11	34.869
3058.11	21.266	3058.11	35.374
3058.12	21.934	3058.12	35.924
3058.13	22.482	3058.13	36.464
3058.14	22.836	3058.14	36.95
3058.14	23.484	3058.14	37.553
3058.15	23.796	3058.15	38.273
3058.16	24.66	3058.16	38.949
3058.17	25.84	3058.17	39.546
3058.18	26.721	3058.18	40.023
3058.18	27.708	3058.18	40.479
3058.19	28.773	3058.19	40.741
3058.2	29.467	3058.2	40.91
3058.21	30.342	3058.21	40.811
3058.21	31.167	3058.21	40.637
3058.22	31.678	3058.22	40.297
3058.23	32.419	3058.23	39.835
3058.24	32.873	3058.24	39.36
3058.24	33.325	3058.24	38.944
3058.25	34.063	3058.25	38.7
3058.26	34.604	3058.26	38.712
3058.27	34.859	3058.27	38.779
3058.28	35.626	3058.28	39.046
3058.28	35.65	3058.28	39.36
3058.29	35.942	3058.29	39.688
3058.3	35.648	3058.3	39.99
3058.3	35.555	3058.3	40.277
3058.31	35.369	3058.31	40.597
3058.32	35.092	3058.32	40.769
3058.33	34.715	3058.33	40.866
3058.34	34.824	3058.34	41.048
3058.34	34.675	3058.34	41.363
3058.35	34.69	3058.35	41.946
3058.36	34.373	3058.36	42.629
3058.37	34.037	3058.37	43.609
3058.37	34.022	3058.37	45.002
3058.38	33.872	3058.38	46.613
3058.39	33.343	3058.39	48.215
3058.4	33.052	3058.4	49.905
3058.4	33.315	3058.4	51.608
3058.41	33.689	3058.41	53.235
3058.42	34.286	3058.42	54.59
3058.43	35.193	3058.43	55.705
3058.43	36.254	3058.43	56.704
3058.44	37.539	3058.44	58.051
3058.45	38.945	3058.45	59.307
3058.46	39.854	3058.46	60.374
3058.47	40.757	3058.47	61.428
3058.47	41.664	3058.47	62.238
3058.48	42.215	3058.48	63.253
3058.49	42.979	3058.49	64.076
3058.5	43.759	3058.5	64.713
3058.5	44.402	3058.5	65.132
3058.51	45.675	3058.51	65.476
3058.52	47.142	3058.52	65.64
3058.53	48.373	3058.53	65.79
3058.53	49.307	3058.53	65.708
3058.54	50.199	3058.54	65.613
3058.55	51.127	3058.55	65.486
3058.56	51.781	3058.56	65.683
3058.57	52.135	3058.57	66.013
3058.57	52.689	3058.57	66.529
3058.58	53.223	3058.58	67.133
3058.59	53.841	3058.59	67.66
3058.59	54.158	3058.59	68.441
3058.6	54.624	3058.6	69.123
3058.61	55.307	3058.61	69.702
3058.62	56.068	3058.62	70.307
3058.63	56.746	3058.63	70.939
3058.63	57.334	3058.63	71.872
3058.64	58.237	3058.64	73.014
3058.65	59.228	3058.65	74.206
3058.66	60.112	3058.66	75.508
3058.66	60.824	3058.66	76.799
3058.67	61.096	3058.67	78.304
3058.68	61.577	3058.68	79.789
3058.69	62.166	3058.69	81.305
3058.69	62.559	3058.69	82.761
3058.7	62.929	3058.7	84.38
3058.71	63.38	3058.71	86.18
3058.72	64.03	3058.72	87.782
3058.72	64.658	3058.72	89.333
3058.73	64.868	3058.73	90.856
3058.74	65.448	3058.74	92.223
3058.75	66.17	3058.75	93.546
3058.76	66.998	3058.76	94.605
3058.76	67.925	3058.76	95.595
3058.77	68.852	3058.77	96.887
3058.78	69.994	3058.78	97.859
3058.79	71.436	3058.79	98.937
3058.79	72.922	3058.79	100.017
3058.8	74.336	3058.8	101.175
3058.81	75.607	3058.81	102.499
3058.82	76.771	3058.82	103.951
3058.82	78.112	3058.82	105.243
3058.83	79.606	3058.83	106.596
3058.84	80.95	3058.84	107.914
3058.85	81.855	3058.85	109.25
3058.86	82.967	3058.86	110.495
3058.86	84.065	3058.86	111.658
3058.87	85.19	3058.87	112.816
3058.88	86.312	3058.88	114.079
3058.89	87.009	3058.89	115.819
3058.89	87.806	3058.89	117.677
3058.9	88.482	3058.9	119.795
3058.91	88.946	3058.91	121.789
3058.92	89.647	3058.92	123.694
3058.92	90.319	3058.92	125.661
3058.93	90.444	3058.93	127.715
3058.94	90.63	3058.94	129.809
3058.95	90.663	3058.95	131.929
3058.95	90.715	3058.95	134.142
3058.96	90.587	3058.96	136.848
3058.97	90.348	3058.97	139.902
3058.98	90.615	3058.98	143.186
3058.98	91.341	3058.98	146.368
3058.99	92.358	3058.99	149.361
3059	93.598	3059	152.404
3059.01	95.04	3059.01	155.332
3059.01	96.887	3059.01	157.915
3059.02	98.953	3059.02	160.475
3059.03	100.754	3059.03	162.914
3059.04	102.219	3059.04	165.302
3059.05	103.758	3059.05	167.754
3059.05	105.601	3059.05	169.958
3059.06	107.614	3059.06	172.423
3059.07	109.561	3059.07	174.905
3059.08	111.059	3059.08	177.16
3059.08	112.749	3059.08	179.593
3059.09	114.786	3059.09	181.984
3059.1	116.393	3059.1	184.608
3059.11	118.146	3059.11	187.406
3059.11	120.255	3059.11	190.243
3059.12	122.769	3059.12	193.148
3059.13	125.932	3059.13	196.254
3059.14	129.268	3059.14	199.516
3059.14	132.759	3059.14	203.082
3059.15	136.535	3059.15	206.81
3059.16	139.904	3059.16	210.479
3059.17	143.177	3059.17	214.435
3059.18	146.076	3059.18	218.564
3059.18	148.771	3059.18	222.815
3059.19	151.724	3059.19	227.076
3059.2	154.47	3059.2	231.391
3059.21	157.168	3059.21	235.79
3059.21	159.889	3059.21	240.361
3059.22	162.523	3059.22	245.259
3059.23	165.666	3059.23	250.473
[truncated: 2,099 more rows]

## Sheet: Fig.3b
	MoO3@CoO/CC	RuO2/CC	MoO3-CoO/CC	CoO/CC
Current density (mA cm-2)	Overpotential (mV)
10	292	294	370	372
50	355	362	440	458
100	389	400	480	508
200	440	460	550	583

## Sheet: Fig.3d
MoO3/CC			CoO/CC			MoO3@CoO/CC
Z' (Ohm)	-Z' (Ohm)		Z' (Ohm)	-Z' (Ohm)		Z' (Ohm)	-Z' (Ohm)
1.7659	0.01371		1.7746	0.01878		1.7684	0.05782
1.7662	0.01648		1.7756	0.02197		1.7722	0.06656
1.7665	0.01971		1.7768	0.02581		1.7771	0.07737
1.7669	0.02314		1.7781	0.03		1.7823	0.08854
1.7674	0.02816		1.7798	0.03537		1.7887	0.10172
1.768	0.03283		1.7816	0.04117		1.7977	0.11985
1.7687	0.03963		1.784	0.04845		1.806	0.13564
1.7699	0.05016		1.7866	0.05608		1.8171	0.15586
1.7708	0.05777		1.7897	0.06521		1.8303	0.17882
1.7721	0.06877		1.7942	0.07802		1.8462	0.20466
1.7741	0.08462		1.7984	0.08938		1.8652	0.23368
1.776	0.09909		1.804	0.10422		1.888	0.26609
1.7786	0.11801		1.8107	0.12145		1.9152	0.30168
1.7819	0.14172		1.8189	0.14133		1.9481	0.34112
1.7861	0.16939		1.8289	0.16431		1.9864	0.38255
1.7916	0.20343		1.8411	0.1908		2.0323	0.42704
1.7982	0.24126		1.8559	0.22099		2.0874	0.47408
1.8075	0.29085		1.8744	0.2559		2.1503	0.52071
1.8187	0.34532		1.8965	0.29443		2.2234	0.56678
1.8344	0.41498		1.9239	0.33828		2.306	0.60984
1.8531	0.4891		1.9583	0.38798		2.3983	0.64791
1.8784	0.57912		1.9995	0.44151		2.4987	0.6787
1.9192	0.70672		2.0503	0.49997		2.6059	0.70032
1.9609	0.82067		2.1117	0.56178		2.7176	0.71123
2.0231	0.96945		2.1854	0.62569		2.83	0.7106
2.1063	1.1407		2.2724	0.68932		2.9422	0.69831
2.2166	1.3342		2.3738	0.75007		3.0471	0.67594
2.3624	1.5495		2.4895	0.80461		3.1466	0.64437
2.553	1.7827		2.6175	0.84896		3.2391	0.60512
2.7957	2.0242		2.7576	0.88041
3.1035	2.2658		2.9004	0.8954
3.4664	2.4812		3.047	0.8935
3.8942	2.659		3.1931	0.87412
4.3784	2.7776		3.3288	0.83976
4.8794	2.8177		3.4546	0.7925
5.3848	2.7764		3.5669	0.73628
5.8618	2.6591		3.665	0.67449
6.2911	2.4805		3.7487	0.6106
6.6586	2.2617		3.8193	0.54706
6.9624	2.0225
7.2059	1.7797
7.395	1.5479
7.5418	1.3306
7.6502	1.1401
7.7331	0.96952
7.796	0.8187

## Sheet: Fig.3e
	MoO3/CC	CoO/CC	MoO3@CoO/CC
Scan rate mV s-1	j 1.054 V mA cm-2
10	0.1975	0.4301	0.8729
20	0.31279	0.8352	1.6535
40	0.66864	1.63841	3.03991
60	0.85766	2.381	4.27328
80	1.1485	3.09	5.693
100	1.329	3.756	6.863

[truncated: 27 more sheets: Fig.3f, Fig.3g, Fig.3h, Fig.4d, Fig.4e, Fig.4f, Fig.4g, Fig.4h, Fig.4i, Fig.5d, Fig.5e, Fig.5f, Fig.5g, Fig.5j, Fig.5k, Fig.6a, Fig.6b, Fig.6c, Fig.6e, Fig.6g …]
